# Supplementary material for: A chromosome-scale assembly of the smallest Dothideomycete genome reveals a unique genome compaction mechanism in filamentous fungi
Source: BMC Genomics. 2020 Apr 23;21:321. doi: 10.1186/s12864-020-6732-8 (PMC7181583; doi:10.1186/s12864-020-6732-8)
Supplement: Supplementary file 1 — Additional file 1: Table S1. Genes in subtelomeric regions. ‘L’ means the left end of chromosomes. ‘R’ means the right end of chromosomes. Table S2. The annotations of collinear genes. Table S3. Repeat content in Peltaster fructicola. Table S4. Cluster containing unique gene in Peltaster fructicola but multi-genes in Zymoseptoria tritici. Table S5. Genes involved in carbohydrate metabolism. Table S6. Genes involved in amino acid metabolism. Table S7. Genes involved in nucleotide metabolism. Table S8. Genes involved in lipid metabolism. Table S9. Genes involved in cofactor metabolism. Table S10. Strain number and download source of selected species for phylogenomics. Table S11. Sequence Read Archive (SRA) accession number lists. [file 12864_2020_6732_MOESM1_ESM.xls]

## Sheet: Table S1
Table S1. Genes in subtelomeric regions. 'L' means left end of chromosome. 'R' means right end of chromosome.
		function	GO terms
chr1L
	g3220.t1		-
	g3221.t1	---NA---	-
	g3222.t1	---NA---	-
	g3223.t1	---NA---	-
chr1R
	g5322	aldo keto reductase
chr2L
	---NA---	---NA---
chr2R
	g1715.t1	hypothetical protein MYCFIDRAFT_35833 [Cercospora fijiensis CIRAD86]	-
	g1716.t1	ras family protein	F:GTP binding; C:nucleus; C:cytosol; P:small GTPase mediated signal transduction
	g1717.t1	glycoside hydrolase family 31 protein	F:carbohydrate binding; P:carbohydrate metabolic process; F:hydrolase activity, hydrolyzing O-glycosyl compounds
	g1718.t1	---NA---	-
	g1719.t1	ankyrin repeat-containing domain	-
	g1720.t1	hypothetical protein A1O3_01064 [Capronia epimyces CBS 606.96]	-
chr3L
	g6516.t1	---NA---	-
	g6517.t1	heterokaryon incompatibility protein	-
chr3R
	g8070.t1	hypothetical protein EURHEDRAFT_467707 [Aspergillus ruber CBS 135680]	-
	g8071.t1	hypothetical protein CONPUDRAFT_155004 [Coniophora puteana RWD-64-598 SS2]	-
	g8072.t1	hypothetical protein M436DRAFT_65044 [Aureobasidium namibiae CBS 147.97]	-
chr4L
	---NA---	---NA---
chr4R
	g3218.t1	---NA---	-
	g3219.t1	---NA---	-
chr5L
	g5323.t1	nucleoside phosphorylase	P:nucleoside metabolic process; F:catalytic activity; C:cellular_component
	g5324.t1	hypothetical protein AC578_11003 [Mycosphaerella eumusae]	-
	g5325.t1	---NA---	-
	g5326.t1	hypothetical protein TRIATDRAFT_314373 [Trichoderma atroviride IMI 206040]	-
chr5R
	g6509.t1	hypothetical protein COCSADRAFT_24141 [Bipolaris sorokiniana ND90Pr]	C:integral component of membrane
	g6510.t1	amino acid	C:membrane
	g6511.t1	fad-binding protein	C:membrane
	g6512.t1	transmembrane protein 53	F:molecular_function; C:integral component of membrane; C:membrane; P:biological_process; C:cellular_component
	g6513.t1	hypothetical protein CSAL01_01801 [Colletotrichum salicis]	-
	g6514.t1	---NA---	-
	g6515.t1	het-domain-containing protein	-

## Sheet: Table S2
Table S2. The annotations of collinear genes.
## Alignment 0: score=272.0 e_value=8.3e-14 N=8 chr1&chr2 plus						GO
0- 0:	g3412.t1	gtpase activating protein	F:calcium ion binding	g1070.t1	tbc-domain-containing protein	-	6e-25
0- 1:	g3431.t1	sister chromatid cohesion protein eso1	P:DNA repair; F:damaged DNA binding	g1084.t1	hypothetical protein AC579_4974 [Pseudocercospora musae]	P:DNA repair; F:damaged DNA binding	6e-14
0- 2:	g3446.t1	cytochrome p450	F:metal ion binding; P:oxidation-reduction process; F:oxidoreductase activity, acting on paired donors, with incorporation or reduction of molecular oxygen; F:heme binding; F:oxidoreductase activity; F:iron ion binding; F:monooxygenase activity; C:integral component of membrane; C:membrane	g1110.t1	cytochrome p450	F:metal ion binding; F:oxidoreductase activity, acting on paired donors, with incorporation or reduction of molecular oxygen; F:organic cyclic compound binding; F:heterocyclic compound binding	5e-07
0- 3:	g3454.t1	p-loop containing nucleoside triphosphate hydrolase protein	F:hydrolase activity; F:heterocyclic compound binding; F:organic cyclic compound binding	g1125.t1	helicase-like protein	F:RNA binding; F:ATP binding; F:helicase activity	2e-15
0- 4:	g3457.t1	hc-toxin efflux carrier toxa	C:membrane	g1142.t1	mfs transporter	C:integral component of membrane; C:membrane; P:transmembrane transport	3e-147
0- 5:	g3481.t1	phenylacetyl- ligase	F:ligase activity; P:metabolic process	g1143.t1	nonribosomal peptide synthase	P:metabolic process; F:catalytic activity; F:phosphopantetheine binding	2e-11
0- 6:	g3502.t1	g-protein beta subunit-like protein	P:signal transduction	g1152.t1	pre-mrna-processing factor 17 like protein	C:Prp19 complex; P:mRNA splicing, via spliceosome; C:catalytic step 2 spliceosome	6e-10
0- 7:	g3507.t1	hypothetical protein AC578_2395 [Mycosphaerella eumusae]	F:catalytic activity	g1165.t1	hypothetical protein PV11_08764 [Exophiala sideris]	F:catalytic activity	7e-32
## Alignment 1: score=261.0 e_value=5.2e-11 N=7 chr1&chr2 plus
1- 0:	g4630.t1	short chain dehydrogenase reductase	P:oxidation-reduction process; F:oxidoreductase activity; C:integral component of membrane; C:membrane	g109.t1	nad -binding protein	P:oxidation-reduction process; F:oxidoreductase activity	4e-06
1- 1:	g4647.t1	like protein	C:membrane; F:oxidoreductase activity; P:oxidation-reduction process; F:zinc ion binding	g118.t1	zinc-binding oxidoreductase	P:oxidation-reduction process; F:oxidoreductase activity; F:zinc ion binding	3e-28
1- 2:	g4658.t1	mfs multidrug protein	C:membrane	g130.t1	hypothetical protein THAR02_11418 [Trichoderma harzianum]	P:transmembrane transport; C:integral component of membrane	3e-21
1- 3:	g4661.t1	quinone oxidoreductase like protein	F:zinc ion binding; F:oxidoreductase activity; P:oxidation-reduction process	g152.t1	hypothetical protein BAUCODRAFT_428085 [Baudoinia panamericana UAMH 10762]	P:oxidation-reduction process; F:oxidoreductase activity; F:zinc ion binding	1e-06
1- 4:	g4677.t1	eukaryotic translation initiation factor 3 subunit clu1 tif31 like protein	F:RNA binding; C:cytoplasm; P:intracellular distribution of mitochondria	g164.t1	kinesin light chain	C:kinesin complex; F:microtubule motor activity	1e-06
1- 5:	g4696.t1	transmembrane transporter	P:transmembrane transport; C:integral component of membrane	g173.t1	mfs general substrate transporter	P:transmembrane transport; C:integral component of membrane	2e-09
1- 6:	g4698.t1	mfs monocarboxylate transporter	C:membrane	g182.t1	mfs monocarboxylate transporter	C:membrane	4e-155
## Alignment 2: score=256.0 e_value=5e-10 N=7 chr1&chr4 minus
2- 0:	g4387.t1	hypothetical protein BAUCODRAFT_77671 [Baudoinia panamericana UAMH 10762]	C:integral component of membrane; C:membrane	g2538.t1	short-chain dehydrogenase like protein	-	8e-08
2- 1:	g4398.t1	alcohol dehydrogenase	F:oxidoreductase activity; P:oxidation-reduction process	g2521.t1	elsinochrome reductase-like protein	F:oxidoreductase activity; P:oxidation-reduction process	2e-10
2- 2:	g4409.t1	kinase-like protein	F:ATP binding; F:protein kinase activity; P:protein phosphorylation	g2510.t1	mitogen-activated protein kinase	F:MAP kinase kinase activity; C:cytosol; P:mitotic cell cycle G1 arrest in response to pheromone; F:protein serine/threonine kinase activity; P:MAPK cascade involved in conjugation with cellular fusion; C:nucleus; F:ATP binding; P:activation of MAPK activity; C:cell tip; C:cell division site; P:MAPK cascade involved in ascospore formation; P:serine family amino acid metabolic process	6e-15
2- 3:	g4424.t1	hypothetical protein BAUCODRAFT_269912 [Baudoinia panamericana UAMH 10762]	F:GTP binding; C:intracellular; P:small GTPase mediated signal transduction	g2501.t1	cell division control protein 42	F:GTP binding; C:intracellular; P:small GTPase mediated signal transduction; P:cell division	2e-10
2- 4:	g4447.t1	general substrate partial	P:transmembrane transport; C:integral component of membrane; F:substrate-specific transmembrane transporter activity	g2484.t1	sugar porter family mfs partial	P:transport; C:membrane; F:transmembrane transporter activity	6e-85
2- 5:	g4466.t1	nad -binding protein	F:coenzyme binding; F:catalytic activity	g2470.t1	hypothetical protein Z520_07405 [Fonsecaea multimorphosa CBS 102226]	F:catalytic activity; F:coenzyme binding	2e-26
2- 6:	g4478.t1	endo- -beta-glucanase	F:hydrolase activity, hydrolyzing O-glycosyl compounds; P:carbohydrate metabolic process	g2455.t1	glycoside hydrolase family 16 protein	F:hydrolase activity, hydrolyzing O-glycosyl compounds; F:hydrolase activity; P:carbohydrate metabolic process	4e-63
## Alignment 3: score=254.0 e_value=1.3e-12 N=7 chr2&chr3 plus
3- 0:	g96.t1	hypothetical protein AC579_2895 [Pseudocercospora musae]	-	g7753.t1	het-domain-containing partial	F:ATP binding; F:protein kinase activity; P:protein phosphorylation	1e-13
3- 1:	g100.t1	oxidoreductase-like protein	P:oxidation-reduction process; F:oxidoreductase activity; F:zinc ion binding	g7755.t1	quinone reductase	P:oxidation-reduction process; F:oxidoreductase activity; F:zinc ion binding	1e-54
3- 2:	g109.t1	nad -binding protein	P:oxidation-reduction process; F:oxidoreductase activity	g7776.t1	nad -binding protein	-	3e-11
3- 3:	g130.t1	hypothetical protein THAR02_11418 [Trichoderma harzianum]	P:transmembrane transport; C:integral component of membrane	g7780.t1	major facilitator superfamily transporter isoform b	P:transmembrane transport; C:integral component of membrane	4e-08
3- 4:	g152.t1	hypothetical protein BAUCODRAFT_428085 [Baudoinia panamericana UAMH 10762]	P:oxidation-reduction process; F:oxidoreductase activity; F:zinc ion binding	g7804.t1	zinc alcohol dehydrogenase	P:oxidation-reduction process; F:oxidoreductase activity; F:zinc ion binding	6e-57
3- 5:	g154.t1	hypothetical protein OIDMADRAFT_119023 [Oidiodendron maius Zn]	-	g7830.t1	arylesterase monoxygenase	F:lipase activity; F:hydrolase activity; P:metabolic process; F:carboxylic ester hydrolase activity; C:cellular_component	4e-14
3- 6:	g160.t1	hypothetical protein PV07_12455 [Cladophialophora immunda]	-	g7831.t1	short chain dehydrogenase reductase family protein	F:oxidoreductase activity; P:oxidation-reduction process	6e-10
## Alignment 4: score=261.0 e_value=6e-12 N=7 chr4&chr5 plus
4- 0:	g1797.t1	pre-mrna-splicing atp-dependent rna helicase prp28	F:heterocyclic compound binding; F:organic cyclic compound binding	g5530.t1	atp-dependent rna helicase fal1	F:translation initiation factor activity; C:cytosol; F:ATP binding; F:helicase activity; C:nucleus; C:ribosome; P:regulation of translational initiation	2e-45
4- 1:	g1817.t1	mitochondrial phosphate carrier protein	C:integral component of membrane; C:mitochondrion; P:transport	g5532.t1	mitochondrial dicarboxylate transporter	P:transmembrane transport; C:integral component of membrane	2e-06
4- 2:	g1823.t1	oxidoreductase-like protein	-	g5558.t1	hypothetical protein FAVG1_10928 [Fusarium avenaceum]	-	8e-11
4- 3:	g1826.t1	citrate synthase	P:propionate catabolic process, 2-methylcitrate cycle; F:citrate (Si)-synthase activity; P:tricarboxylic acid cycle; F:2-methylcitrate synthase activity; C:mitochondrion; P:glyoxylate metabolic process	g5560.t1	hypothetical protein BAUCODRAFT_34097 [Baudoinia panamericana UAMH 10762]	F:citrate (Si)-synthase activity; P:tricarboxylic acid cycle; C:mitochondrion; P:glyoxylate metabolic process	2e-168
4- 4:	g1828.t1	hypothetical protein AC578_7971 [Mycosphaerella eumusae]	F:ATP binding; F:phospholipid-translocating ATPase activity; F:magnesium ion binding; P:phospholipid translocation; C:integral component of membrane; P:cation transport; P:aminophospholipid transport	g5581.t1	phospholipid-translocating p-type atpase	F:metal ion binding; F:hydrolase activity; C:membrane; P:phospholipid transport; F:nucleotide binding	2e-101
4- 5:	g1837.t1	coatomer subunit beta like protein	C:membrane coat; P:vesicle-mediated transport; P:intracellular protein transport; C:nucleus; C:cytosol; F:structural molecule activity	g5599.t1	periodic tryptophan protein 2	C:cytosol; P:endonucleolytic cleavage to generate mature 5'-end of SSU-rRNA from (SSU-rRNA, 5.8S rRNA, LSU-rRNA); C:Pwp2p-containing subcomplex of 90S preribosome; P:establishment of cell polarity; F:snoRNA binding; C:small-subunit processome; P:endonucleolytic cleavage in 5'-ETS of tricistronic rRNA transcript (SSU-rRNA, 5.8S rRNA, LSU-rRNA); P:endonucleolytic cleavage in ITS1 to separate SSU-rR…	2e-11
4- 6:	g1844.t1	kinase-like protein	P:phosphorylation; F:protein kinase activity; F:nucleotide binding	g5604.t1	serine threonine-protein kinase cot-1	P:microtubule cytoskeleton organization; P:cellular response to osmotic stress; C:mating projection tip; P:positive regulation of bipolar cell growth; P:cell separation after cytokinesis; C:cellular bud neck; P:fungal-type cell wall assembly; P:regulation of establishment or maintenance of bipolar cell polarity regulating cell shape; P:establishment or maintenance of actin cytoskeleton polarity; …	2e-19

## Sheet: Table S3
Table S3. Repeat content in Peltaster fructicola.
Type of repeat	Number of sequences	Average length (bp) (min-max)	Total coverage (bp)	Total coverage (%)
TEs
Class I/retroelements
LINEs (long interspersed nuclear elements) (Tad1):	5	122 (37-395)	610	0.003
LTR(long terminal repeats) elements:	92	78 (12-406)	7198	0.038
Copia	34		2228
Gypsy	57		4970
Class II/DNA elements	15	104 (42-324)	1555	0.008
hobo-Activator	3		219
Helitron	1		49
TcMar-Sagan	1		93
TcMar-Pogo	1		42
TcMar-Fot1	2		626
En-Spm	1		46
Harbinger	4		316
P-element	1		112
DNA (Unclassified)	1		52
Simple repeats:	1279	41 (8-310)	52858	0.278
Low complexity:	78	42 (27-96)	3304	0.017
Total	1575	46 (8-406)	74278	0.344

## Sheet: Table S4
Table S4. Cluster containing unique gene in Peltaster fructicola and muti-genes in Zymoseptoria tritici.
Cluster_ID	Zymoseptoria tritici	Peltaster fructicola	Function	GO terms
Cluster22	2	1	abc multidrug transporter	F:ATPase activity; F:ATP binding; C:integral component of membrane; F:nucleotide binding; F:ATPase activity, coupled to transmembrane movement of substances; C:membrane; P:transmembrane transport; P:transport	F:ATPase activity; F:ATP binding; C:integral component of membrane; F:nucleotide binding; F:ATPase activity, coupled to transmembrane movement of substances; C:membrane; P:transmembrane transport; P:transport
Cluster41	3	1	protein pns1 protein	C:integral component of membrane	C:integral component of membrane
Cluster42	3	1	acetyl- synthetase-like protein	F:catalytic activity; P:metabolic process	F:catalytic activity; P:metabolic process
Cluster51	2	1	fad-binding domain-containing protein	F:flavin adenine dinucleotide binding; C:integral component of membrane; F:oxidoreductase activity, acting on CH-OH group of donors; P:oxidation-reduction process	F:flavin adenine dinucleotide binding; C:integral component of membrane; F:oxidoreductase activity, acting on CH-OH group of donors; P:oxidation-reduction process
Cluster53	5	1	choline dehydrogenase	P:oxidation-reduction process; F:oxidoreductase activity; F:oxidoreductase activity, acting on CH-OH group of donors; F:flavin adenine dinucleotide binding	P:oxidation-reduction process; F:oxidoreductase activity; F:oxidoreductase activity, acting on CH-OH group of donors; F:flavin adenine dinucleotide binding
Cluster58	2	1	glycoside hydrolase family 13 glycosyltransferase family 5 protein	F:hydrolase activity; C:integral component of membrane; F:transferase activity; P:carbohydrate metabolic process	F:hydrolase activity; C:integral component of membrane; F:transferase activity; P:carbohydrate metabolic process
Cluster59	2	1	sodium transport atpase 5	F:metal ion binding; P:cation transmembrane transport; F:ATP binding; C:integral component of membrane; F:cation-transporting ATPase activity	F:metal ion binding; P:cation transmembrane transport; F:ATP binding; C:integral component of membrane; F:cation-transporting ATPase activity
Cluster66	3	1	integral membrane protein	C:membrane	C:membrane
Cluster78	2	1	glycoside hydrolase family 2 protein	F:hydrolase activity, hydrolyzing O-glycosyl compounds; P:carbohydrate metabolic process	F:hydrolase activity, hydrolyzing O-glycosyl compounds; P:carbohydrate metabolic process
Cluster81	3	1	hypothetical protein AC579_4734 [Pseudocercospora musae]	P:cellular oxidant detoxification; F:peroxidase activity; P:obsolete peroxidase reaction; P:response to oxidative stress	P:cellular oxidant detoxification; F:peroxidase activity; P:obsolete peroxidase reaction; P:response to oxidative stress
Cluster86	2	1	hypothetical protein TCE0_033r08206 [Talaromyces cellulolyticus]	-	-
Cluster88	2	1	uncharacterized protein pitc_076890	-	-
Cluster99	2	1	uncharacterized protein aureo_024290	C:integral component of membrane; C:membrane	C:integral component of membrane; C:membrane
Cluster100	2	1	uncharacterized protein aureo_015240	F:transferase activity, transferring acyl groups other than amino-acyl groups; P:metabolic process	F:transferase activity, transferring acyl groups other than amino-acyl groups; P:metabolic process
Cluster102	2	1	sugar porter family mfs transporter	P:transmembrane transport; C:integral component of membrane; F:substrate-specific transmembrane transporter activity	P:transmembrane transport; C:integral component of membrane; F:substrate-specific transmembrane transporter activity
Cluster104	2	1	glycoside hydrolase family 31 protein	P:carbohydrate metabolic process; F:hydrolase activity, hydrolyzing O-glycosyl compounds; F:starch binding	P:carbohydrate metabolic process; F:hydrolase activity, hydrolyzing O-glycosyl compounds; F:starch binding
Cluster106	2	1	cytochrome p450	C:membrane; F:metal ion binding; F:oxidoreductase activity	C:membrane; F:metal ion binding; F:oxidoreductase activity
Cluster107	2	1	tubulin beta chain	C:cytoplasm; F:structural constituent of cytoskeleton; F:GTP binding; P:microtubule-based process; F:GTPase activity; C:microtubule	C:cytoplasm; F:structural constituent of cytoskeleton; F:GTP binding; P:microtubule-based process; F:GTPase activity; C:microtubule
Cluster108	2	1	hypothetical protein AC578_6205 [Mycosphaerella eumusae]	F:zinc ion binding; P:lipid metabolic process	F:zinc ion binding; P:lipid metabolic process
Cluster109	2	1	concanavalin a-like lectin glucanase	F:hydrolase activity, acting on glycosyl bonds	F:hydrolase activity, acting on glycosyl bonds
Cluster112	2	1	opt superfamily oligopeptide transporter	P:transmembrane transport; C:integral component of membrane	P:transmembrane transport; C:integral component of membrane
Cluster116	2	1	major facilitator superfamily transporter like protein	P:transmembrane transport; C:integral component of membrane	P:transmembrane transport; C:integral component of membrane
Cluster120	2	1	hypothetical protein DOTSEDRAFT_87671 [Dothistroma septosporum NZE10]	F:glycerol kinase activity; P:carbohydrate metabolic process; P:glycerol-3-phosphate metabolic process; P:phosphorylation; P:glycerolipid metabolic process	F:glycerol kinase activity; P:carbohydrate metabolic process; P:glycerol-3-phosphate metabolic process; P:phosphorylation; P:glycerolipid metabolic process
Cluster122	2	1	tripeptidyl-peptidase 1 precursor	F:serine-type peptidase activity	F:serine-type peptidase activity
Cluster123	2	1	acyl- oxidase	F:flavin adenine dinucleotide binding; C:peroxisome; P:fatty acid beta-oxidation; F:acyl-CoA dehydrogenase activity; F:acyl-CoA oxidase activity; P:obsolete electron transport; P:acyl-CoA metabolic process	F:flavin adenine dinucleotide binding; C:peroxisome; P:fatty acid beta-oxidation; F:acyl-CoA dehydrogenase activity; F:acyl-CoA oxidase activity; P:obsolete electron transport; P:acyl-CoA metabolic process
Cluster125	2	1	hypothetical protein BAUCODRAFT_71669 [Baudoinia panamericana UAMH 10762]	F:catalytic activity; P:metabolic process	F:catalytic activity; P:metabolic process
Cluster126	3	1	succinate dehydrogenase	F:flavin adenine dinucleotide binding; C:mitochondrial inner membrane; P:tricarboxylic acid cycle; F:succinate dehydrogenase (ubiquinone) activity; P:electron transport chain; P:oxidative phosphorylation; C:succinate dehydrogenase complex	F:flavin adenine dinucleotide binding; C:mitochondrial inner membrane; P:tricarboxylic acid cycle; F:succinate dehydrogenase (ubiquinone) activity; P:electron transport chain; P:oxidative phosphorylation; C:succinate dehydrogenase complex
Cluster131	3	1	amino acid permease like protein	P:amino acid transmembrane transport; F:amino acid transmembrane transporter activity; C:integral component of membrane	P:amino acid transmembrane transport; F:amino acid transmembrane transporter activity; C:integral component of membrane
Cluster133	3	1	high-affinity nicotinic acid transporter	P:transmembrane transport; C:integral component of membrane	P:transmembrane transport; C:integral component of membrane
Cluster134	2	1	hypothetical protein FE78DRAFT_140940 [Acidomyces richmondensis]	F:transmembrane transporter activity; F:substrate-specific transmembrane transporter activity; C:integral component of membrane; C:membrane; P:transmembrane transport; P:transport; F:transporter activity	F:transmembrane transporter activity; F:substrate-specific transmembrane transporter activity; C:integral component of membrane; C:membrane; P:transmembrane transport; P:transport; F:transporter activity
Cluster143	2	1	glycoside hydrolase family 3 protein	P:carbohydrate metabolic process; F:hydrolase activity, hydrolyzing O-glycosyl compounds	P:carbohydrate metabolic process; F:hydrolase activity, hydrolyzing O-glycosyl compounds
Cluster147	2	1	mfs transporter	P:transmembrane transport; C:integral component of membrane	P:transmembrane transport; C:integral component of membrane
Cluster148	2	1	hypothetical protein FE78DRAFT_32737 [Acidomyces richmondensis]	F:catalytic activity	F:catalytic activity
Cluster149	2	1	hypothetical protein BAUCODRAFT_144502 [Baudoinia panamericana UAMH 10762]	F:binding; P:transcription, DNA-templated	F:binding; P:transcription, DNA-templated
Cluster151	2	1	hypothetical protein TI39_contig4137g00009 [Zymoseptoria brevis]	C:integral component of membrane; C:membrane	C:integral component of membrane; C:membrane
Cluster152	2	1	glycoside hydrolase family 18 protein	P:carbohydrate metabolic process; F:chitinase activity; P:chitin catabolic process; P:cell wall macromolecule catabolic process	P:carbohydrate metabolic process; F:chitinase activity; P:chitin catabolic process; P:cell wall macromolecule catabolic process
Cluster154	2	1	hypothetical protein FE78DRAFT_27928 [Acidomyces richmondensis]	P:carnitine metabolic process; C:peroxisome; F:carnitine O-acetyltransferase activity; C:mitochondrion; P:alanine metabolic process; P:aspartate metabolic process; P:acyl-carrier-protein biosynthetic process	P:carnitine metabolic process; C:peroxisome; F:carnitine O-acetyltransferase activity; C:mitochondrion; P:alanine metabolic process; P:aspartate metabolic process; P:acyl-carrier-protein biosynthetic process
Cluster160	2	1	two-component osmosensing histidine kinase like protein	F:phosphorelay sensor kinase activity; P:phosphorelay signal transduction system; C:intracellular; C:integral component of membrane; P:signal transduction by protein phosphorylation; C:protein histidine kinase complex	F:phosphorelay sensor kinase activity; P:phosphorelay signal transduction system; C:intracellular; C:integral component of membrane; P:signal transduction by protein phosphorylation; C:protein histidine kinase complex
Cluster161	2	1	glycoside hydrolase family 13 protein	F:hydrolase activity, hydrolyzing O-glycosyl compounds; P:glycogen biosynthetic process; F:cation binding; F:1,4-alpha-glucan branching enzyme activity; P:starch metabolic process; P:sucrose metabolic process	F:hydrolase activity, hydrolyzing O-glycosyl compounds; P:glycogen biosynthetic process; F:cation binding; F:1,4-alpha-glucan branching enzyme activity; P:starch metabolic process; P:sucrose metabolic process
Cluster165	2	1	sla2 src like adaptor 2	F:actin binding; F:phospholipid binding; P:endocytosis; F:clathrin binding	F:actin binding; F:phospholipid binding; P:endocytosis; F:clathrin binding
Cluster166	2	1	swi-snf complex subunit like protein	C:nuclear chromosome; P:chromatin remodeling	C:nuclear chromosome; P:chromatin remodeling
Cluster169	2	1	heat repeat protein	C:intracellular part	C:intracellular part
Cluster175	2	1	a-pheromone processing metallopeptidase ste23 like protein	F:metal ion binding; F:catalytic activity	F:metal ion binding; F:catalytic activity
Cluster181	2	1	rho guanyl nucleotide exchange factor like protein	P:single-organism cellular process; C:cell part; P:regulation of cellular process	P:single-organism cellular process; C:cell part; P:regulation of cellular process
Cluster188	2	1	ccr4-not transcription complex subunit like protein	P:single-organism cellular process; P:regulation of transcription from RNA polymerase II promoter; P:transcription elongation from RNA polymerase II promoter; P:nuclear-transcribed mRNA catabolic process, deadenylation-dependent decay; C:cytoplasm	P:single-organism cellular process; P:regulation of transcription from RNA polymerase II promoter; P:transcription elongation from RNA polymerase II promoter; P:nuclear-transcribed mRNA catabolic process, deadenylation-dependent decay; C:cytoplasm
Cluster190	2	1	potassium uptake protein	C:membrane	C:membrane
Cluster193	2	1	hypothetical protein AC579_2169 [Pseudocercospora musae]	P:transmembrane transport; C:integral component of membrane; F:substrate-specific transmembrane transporter activity	P:transmembrane transport; C:integral component of membrane; F:substrate-specific transmembrane transporter activity
Cluster194	2	1	non-ribosomal peptide synthetase-like protein	P:metabolic process; P:ferrichrome biosynthetic process; C:cytosol; F:catalytic activity; F:phosphopantetheine binding	P:metabolic process; P:ferrichrome biosynthetic process; C:cytosol; F:catalytic activity; F:phosphopantetheine binding
Cluster195	2	1	histidine kinase	P:signal transduction; F:transferase activity, transferring phosphorus-containing groups	P:signal transduction; F:transferase activity, transferring phosphorus-containing groups
Cluster198	2	1	peptidase m28	C:membrane	C:membrane
Cluster199	2	1	steroid monooxygenase	F:flavin adenine dinucleotide binding; F:N,N-dimethylaniline monooxygenase activity; P:oxidation-reduction process; F:NADP binding	F:flavin adenine dinucleotide binding; F:N,N-dimethylaniline monooxygenase activity; P:oxidation-reduction process; F:NADP binding
Cluster200	2	1	copper amine oxidase like protein	F:copper ion binding; P:oxidation-reduction process; F:quinone binding; F:primary amine oxidase activity; P:amine metabolic process	F:copper ion binding; P:oxidation-reduction process; F:quinone binding; F:primary amine oxidase activity; P:amine metabolic process
Cluster201	2	1	hypothetical protein FE78DRAFT_41784 [Acidomyces richmondensis]	F:putrescine transmembrane transporter activity; P:urea transmembrane transport; C:plasma membrane; P:putrescine transport; F:urea transmembrane transporter activity; C:integral component of membrane; F:spermidine transmembrane transporter activity; P:spermidine transmembrane transport	F:putrescine transmembrane transporter activity; P:urea transmembrane transport; C:plasma membrane; P:putrescine transport; F:urea transmembrane transporter activity; C:integral component of membrane; F:spermidine transmembrane transporter activity; P:spermidine transmembrane transport
Cluster205	2	1	abc transporter	C:integral component of membrane; F:ATPase activity; F:ATP binding	C:integral component of membrane; F:ATPase activity; F:ATP binding
Cluster207	2	1	peroxisomal hydratase-dehydrogenase-epimerase	-	-
Cluster208	2	1	glucose-methanol-choline oxidoreductase	F:oxidoreductase activity	F:oxidoreductase activity
Cluster210	2	1	c6 transcription factor-like protein	F:metal ion binding; P:regulation of transcription, DNA-templated; P:transcription, DNA-templated; F:RNA polymerase II transcription factor activity, sequence-specific DNA binding; F:zinc ion binding; P:regulation of transcription from RNA polymerase II promoter; C:nucleus; F:DNA binding	F:metal ion binding; P:regulation of transcription, DNA-templated; P:transcription, DNA-templated; F:RNA polymerase II transcription factor activity, sequence-specific DNA binding; F:zinc ion binding; P:regulation of transcription from RNA polymerase II promoter; C:nucleus; F:DNA binding
Cluster211	2	1	hypothetical protein BAUCODRAFT_190396 [Baudoinia panamericana UAMH 10762]	F:flavin adenine dinucleotide binding; F:acyl-CoA dehydrogenase activity; P:oxidation-reduction process; P:obsolete electron transport	F:flavin adenine dinucleotide binding; F:acyl-CoA dehydrogenase activity; P:oxidation-reduction process; P:obsolete electron transport
Cluster212	2	1	mfs monosaccharide transporter	P:transmembrane transport; C:integral component of membrane; F:substrate-specific transmembrane transporter activity	P:transmembrane transport; C:integral component of membrane; F:substrate-specific transmembrane transporter activity
Cluster218	2	1	glycoside hydrolase family 76 protein	F:catalytic activity	F:catalytic activity
Cluster220	2	1	thiamin diphosphate-binding protein	F:magnesium ion binding; F:catalytic activity; F:thiamine pyrophosphate binding	F:magnesium ion binding; F:catalytic activity; F:thiamine pyrophosphate binding
Cluster224	3	1	fad nad -binding domain-containing protein	P:oxidation-reduction process; F:oxidoreductase activity	P:oxidation-reduction process; F:oxidoreductase activity
Cluster226	2	1	glycoside hydrolase family 125 protein	-	-
Cluster229	2	1	calcium-translocating p-type atpase	C:membrane; F:nucleotide binding; C:intracellular membrane-bounded organelle; P:calcium ion transport; F:hydrolase activity; F:ion binding; C:cytoplasm; P:transmembrane transport; P:cellular process; P:biological regulation	C:membrane; F:nucleotide binding; C:intracellular membrane-bounded organelle; P:calcium ion transport; F:hydrolase activity; F:ion binding; C:cytoplasm; P:transmembrane transport; P:cellular process; P:biological regulation
Cluster232	2	1	hypothetical protein DOTSEDRAFT_72233 [Dothistroma septosporum NZE10]	F:metal ion binding; P:oxidation-reduction process; F:oxidoreductase activity; P:metabolic process	F:metal ion binding; P:oxidation-reduction process; F:oxidoreductase activity; P:metabolic process
Cluster245	2	1	hypothetical protein FE78DRAFT_91671 [Acidomyces richmondensis]	F:metal ion binding; F:metalloendopeptidase activity; P:proteolysis	F:metal ion binding; F:metalloendopeptidase activity; P:proteolysis
Cluster248	2	1	duf1793-domain-containing protein	-	-
Cluster249	3	1	glycoside hydrolase family 13 protein	-	-
Cluster253	2	1	hypothetical protein AC578_9198 [Mycosphaerella eumusae]	P:amino acid transmembrane transport; F:amino acid transmembrane transporter activity; C:integral component of membrane	P:amino acid transmembrane transport; F:amino acid transmembrane transporter activity; C:integral component of membrane
Cluster254	2	1	enoyl- hydratase isomerase like protein	F:catalytic activity; P:metabolic process	F:catalytic activity; P:metabolic process
Cluster256	2	1	protein aim2	F:hydrolase activity	F:hydrolase activity
Cluster258	2	1	hypothetical protein DOTSEDRAFT_75556 [Dothistroma septosporum NZE10]	C:integral component of membrane	C:integral component of membrane
Cluster259	2	1	brefeldin a esterase	F:hydrolase activity; P:metabolic process	F:hydrolase activity; P:metabolic process
Cluster261	2	1	hypothetical protein DOTSEDRAFT_129965 [Dothistroma septosporum NZE10]	-	-
Cluster265	2	1	cytosolic phospholipase a2 zeta like protein	P:phospholipid catabolic process; C:membrane; F:lysophospholipase activity	P:phospholipid catabolic process; C:membrane; F:lysophospholipase activity
Cluster268	2	1	major royal jelly protein	-	-
Cluster269	2	1	phosphohydrolase like protein	P:oxidation-reduction process; F:oxidoreductase activity; F:zinc ion binding	P:oxidation-reduction process; F:oxidoreductase activity; F:zinc ion binding
Cluster270	2	1	zn 2cys6 transcription factor-like protein	F:metal ion binding; P:regulation of transcription, DNA-templated	F:metal ion binding; P:regulation of transcription, DNA-templated
Cluster272	2	1	hypothetical protein BAUCODRAFT_114602 [Baudoinia panamericana UAMH 10762]	-	-
Cluster274	2	1	hypothetical protein MYCFIDRAFT_45250 [Cercospora fijiensis CIRAD86]	C:membrane	C:membrane
Cluster275	2	1	hypothetical protein BAUCODRAFT_160611 [Baudoinia panamericana UAMH 10762]	C:integral component of membrane; C:membrane	C:integral component of membrane; C:membrane
Cluster301	2	1	2 -hydroxyisoflavone reductase	-	-
Cluster348	2	1	mfs peptide transporter ptr2	C:integral component of membrane; P:oligopeptide transport; F:transporter activity	C:integral component of membrane; P:oligopeptide transport; F:transporter activity
Cluster349	2	1	kinesin family protein	F:nucleotide binding	F:nucleotide binding
Cluster350	2	1	hypothetical protein AC579_8186 [Pseudocercospora musae]	P:regulation of transcription, DNA-templated; F:RNA polymerase II transcription factor activity, sequence-specific DNA binding; F:zinc ion binding; P:regulation of transcription from RNA polymerase II promoter; C:nucleus	P:regulation of transcription, DNA-templated; F:RNA polymerase II transcription factor activity, sequence-specific DNA binding; F:zinc ion binding; P:regulation of transcription from RNA polymerase II promoter; C:nucleus
Cluster351	2	1	hypothetical protein FE78DRAFT_141107 [Acidomyces richmondensis]	C:membrane	C:membrane
Cluster352	2	1	acid phosphatase phoa	F:hydrolase activity, acting on ester bonds	F:hydrolase activity, acting on ester bonds
Cluster354	2	1	catalase-peroxidase	F:metal ion binding; P:cellular oxidant detoxification; P:response to oxidative stress; P:hydrogen peroxide catabolic process; F:heme binding; F:catalase activity; P:oxidation-reduction process; P:tryptophan metabolic process; P:obsolete peroxidase reaction; P:methane metabolic process	F:metal ion binding; P:cellular oxidant detoxification; P:response to oxidative stress; P:hydrogen peroxide catabolic process; F:heme binding; F:catalase activity; P:oxidation-reduction process; P:tryptophan metabolic process; P:obsolete peroxidase reaction; P:methane metabolic process
Cluster355	2	1	plp-dependent transferase	F:transferase activity	F:transferase activity
Cluster356	2	1	serine palmitoyl transferase subunit	F:transferase activity; F:pyridoxal phosphate binding; P:biosynthetic process	F:transferase activity; F:pyridoxal phosphate binding; P:biosynthetic process
Cluster357	2	1	abc abc-a family	F:ATPase activity; P:transport; F:ATP binding; C:integral component of membrane; F:transporter activity	F:ATPase activity; P:transport; F:ATP binding; C:integral component of membrane; F:transporter activity
Cluster359	2	1	hypothetical protein MYCFIDRAFT_82430 [Cercospora fijiensis CIRAD86]	-	-
Cluster362	2	1	hypothetical protein DOTSEDRAFT_124512 [Dothistroma septosporum NZE10]	-	-
Cluster364	2	1	kinase-like partial	F:ATP binding; F:protein kinase activity; P:protein phosphorylation; F:kinase activity; P:phosphorylation	F:ATP binding; F:protein kinase activity; P:protein phosphorylation; F:kinase activity; P:phosphorylation
Cluster366	2	1	histidine kinase-like protein	P:phosphorelay signal transduction system; P:phosphorylation; P:signal transduction by protein phosphorylation; F:phosphorelay sensor kinase activity; P:signal transduction; F:transferase activity, transferring phosphorus-containing groups; C:intracellular	P:phosphorelay signal transduction system; P:phosphorylation; P:signal transduction by protein phosphorylation; F:phosphorelay sensor kinase activity; P:signal transduction; F:transferase activity, transferring phosphorus-containing groups; C:intracellular
Cluster367	2	1	hypothetical protein COCVIDRAFT_22907 [Bipolaris victoriae FI3]	P:oxidation-reduction process; F:oxidoreductase activity; F:catalytic activity; F:oxidoreductase activity, acting on CH-OH group of donors; F:flavin adenine dinucleotide binding	P:oxidation-reduction process; F:oxidoreductase activity; F:catalytic activity; F:oxidoreductase activity, acting on CH-OH group of donors; F:flavin adenine dinucleotide binding
Cluster368	2	1	acyl- synthetase like protein	F:catalytic activity; P:metabolic process	F:catalytic activity; P:metabolic process
Cluster369	2	1	mfs general substrate transporter	P:transmembrane transport; C:integral component of membrane; C:cytoplasm	P:transmembrane transport; C:integral component of membrane; C:cytoplasm
Cluster396	2	1	alpha beta-hydrolase	-	-
Cluster399	2	1	glyoxylate reductase	F:phosphoglycerate dehydrogenase activity; F:NAD binding; C:extracellular region; C:cytosol; C:nucleus; P:oxidation-reduction process; P:glycine metabolic process; P:L-serine biosynthetic process; P:threonine metabolic process	F:phosphoglycerate dehydrogenase activity; F:NAD binding; C:extracellular region; C:cytosol; C:nucleus; P:oxidation-reduction process; P:glycine metabolic process; P:L-serine biosynthetic process; P:threonine metabolic process
Cluster406	2	1	hypothetical protein BAUCODRAFT_118821 [Baudoinia panamericana UAMH 10762]	P:transcription from RNA polymerase II promoter; P:regulation of nucleobase-containing compound metabolic process; P:regulation of macromolecule metabolic process	P:transcription from RNA polymerase II promoter; P:regulation of nucleobase-containing compound metabolic process; P:regulation of macromolecule metabolic process
Cluster413	2	1	zinc finger fyve-type protein	F:metal ion binding; F:zinc ion binding; F:phosphatidylinositol-3-phosphate binding; C:late endosome; C:fungal-type vacuole membrane; P:protein ubiquitination; F:ubiquitin-protein transferase activity	F:metal ion binding; F:zinc ion binding; F:phosphatidylinositol-3-phosphate binding; C:late endosome; C:fungal-type vacuole membrane; P:protein ubiquitination; F:ubiquitin-protein transferase activity
Cluster418	2	1	carotenoid cleavage dioxygenase 1 like protein	P:oxidation-reduction process; F:oxidoreductase activity, acting on single donors with incorporation of molecular oxygen, incorporation of two atoms of oxygen	P:oxidation-reduction process; F:oxidoreductase activity, acting on single donors with incorporation of molecular oxygen, incorporation of two atoms of oxygen
Cluster423	2	1	glycoside hydrolase family 18 protein	-	-
Cluster424	2	1	dna helicase	P:ATP hydrolysis coupled proton transport; C:proton-transporting V-type ATPase, V0 domain; F:hydrolase activity; F:hydrogen ion transmembrane transporter activity; C:integral component of membrane	P:ATP hydrolysis coupled proton transport; C:proton-transporting V-type ATPase, V0 domain; F:hydrolase activity; F:hydrogen ion transmembrane transporter activity; C:integral component of membrane
Cluster426	2	1	acid protease	F:aspartic-type endopeptidase activity; P:proteolysis	F:aspartic-type endopeptidase activity; P:proteolysis
Cluster427	2	1	hypothetical protein PV05_07531 [Exophiala xenobiotica]	-	-
Cluster434	2	1	cytochrome p450	F:oxidoreductase activity; F:binding	F:oxidoreductase activity; F:binding
Cluster438	2	1	hypothetical protein BAUCODRAFT_428085 [Baudoinia panamericana UAMH 10762]	P:oxidation-reduction process; F:oxidoreductase activity; F:zinc ion binding	P:oxidation-reduction process; F:oxidoreductase activity; F:zinc ion binding
Cluster442	2	1	flavin-containing superfamily amine oxidase	P:oxidation-reduction process; F:oxidoreductase activity	P:oxidation-reduction process; F:oxidoreductase activity
Cluster454	2	1	thioesterase superfamily protein	-	-
Cluster456	2	1	glutathione s-transferase	F:transferase activity	F:transferase activity
Cluster459	2	1	hypothetical protein AC579_4103 [Pseudocercospora musae]	-	-
Cluster464	2	1	hypothetical protein AC578_2732 [Mycosphaerella eumusae]	-	-
Cluster467	2	1	3-methylcrotonyl- carboxylase subunit alpha	F:alpha-L-arabinofuranosidase activity; P:carbohydrate metabolic process; P:L-arabinose metabolic process	F:alpha-L-arabinofuranosidase activity; P:carbohydrate metabolic process; P:L-arabinose metabolic process
Cluster478	2	1	hypothetical protein AC579_93 [Pseudocercospora musae]	-	-
Cluster480	2	1	hypothetical protein BAUCODRAFT_240803 [Baudoinia panamericana UAMH 10762]	-	-
Cluster481	2	1	acetyl- synthetase-like protein	C:membrane	C:membrane
Cluster482	2	1	haloacid dehalogenase	P:alpha-amino acid catabolic process; P:NAD biosynthetic process; P:aromatic compound catabolic process; P:benzene-containing compound metabolic process; P:tryptophan metabolic process; F:hydrolase activity; P:organic cyclic compound catabolic process	P:alpha-amino acid catabolic process; P:NAD biosynthetic process; P:aromatic compound catabolic process; P:benzene-containing compound metabolic process; P:tryptophan metabolic process; F:hydrolase activity; P:organic cyclic compound catabolic process
Cluster484	2	1	alpha beta-hydrolase	F:catalytic activity	F:catalytic activity
Cluster485	2	1	hypothetical protein MYCFIDRAFT_119849, partial [Cercospora fijiensis CIRAD86]	F:carbon-sulfur lyase activity; P:metabolic process	F:carbon-sulfur lyase activity; P:metabolic process
Cluster486	2	1	hypothetical protein FE78DRAFT_78426 [Acidomyces richmondensis]	F:arylformamidase activity; P:tryptophan catabolic process to kynurenine; P:glyoxylate metabolic process	F:arylformamidase activity; P:tryptophan catabolic process to kynurenine; P:glyoxylate metabolic process
Cluster488	2	1	hypothetical protein FE78DRAFT_26595 [Acidomyces richmondensis]	-	-
Cluster489	2	1	alpha beta knot	P:methylation; F:methyltransferase activity; P:RNA modification; P:RNA processing	P:methylation; F:methyltransferase activity; P:RNA modification; P:RNA processing
Cluster493	2	1	hypothetical protein AC578_2062 [Mycosphaerella eumusae]	-	-
Cluster494	2	1	p450 monooxygenase	F:metal ion binding; F:3-hydroxyacyl-CoA dehydrogenase activity; P:oxidation-reduction process; P:isoleucine catabolic process; P:leucine catabolic process; P:lysine catabolic process; P:tryptophan metabolic process; P:valine catabolic process; P:fatty acid biosynthetic process; P:benzoate metabolic process	F:metal ion binding; F:3-hydroxyacyl-CoA dehydrogenase activity; P:oxidation-reduction process; P:isoleucine catabolic process; P:leucine catabolic process; P:lysine catabolic process; P:tryptophan metabolic process; P:valine catabolic process; P:fatty acid biosynthetic process; P:benzoate metabolic process
Cluster495	2	1	hypothetical protein MYCFIDRAFT_212370 [Cercospora fijiensis CIRAD86]	-	-
Cluster498	2	1	glycosyltransferase family 17 protein	F:beta-1,4-mannosylglycoprotein 4-beta-N-acetylglucosaminyltransferase activity; C:membrane; P:protein N-linked glycosylation	F:beta-1,4-mannosylglycoprotein 4-beta-N-acetylglucosaminyltransferase activity; C:membrane; P:protein N-linked glycosylation
Cluster499	2	1	cytochrome p450 protein	F:oxidoreductase activity; F:binding	F:oxidoreductase activity; F:binding
Cluster571	2	1	acyltransferase like protein	C:integral component of membrane; C:membrane; F:transferase activity, transferring acyl groups other than amino-acyl groups	C:integral component of membrane; C:membrane; F:transferase activity, transferring acyl groups other than amino-acyl groups
Cluster579	2	1	uncharacterized protein aureo_052350	P:proteolysis; F:serine-type peptidase activity	P:proteolysis; F:serine-type peptidase activity
Cluster581	2	1	putative transporter C3H1.06c [Talaromyces marneffei PM1]	C:membrane	C:membrane
Cluster583	3	1	cytochrome p450	F:metal ion binding; P:oxidation-reduction process; F:oxidoreductase activity, acting on paired donors, with incorporation or reduction of molecular oxygen; F:heme binding; F:oxidoreductase activity; F:iron ion binding; F:monooxygenase activity; C:integral component of membrane; C:membrane	F:metal ion binding; P:oxidation-reduction process; F:oxidoreductase activity, acting on paired donors, with incorporation or reduction of molecular oxygen; F:heme binding; F:oxidoreductase activity; F:iron ion binding; F:monooxygenase activity; C:integral component of membrane; C:membrane
Cluster585	2	1	hypothetical protein FE78DRAFT_173209 [Acidomyces richmondensis]	C:integral component of membrane; C:membrane	C:integral component of membrane; C:membrane
Cluster586	2	1	oxalate decarboxylase	P:oxalate metabolic process; F:nutrient reservoir activity	P:oxalate metabolic process; F:nutrient reservoir activity
Cluster588	2	1	methyltransferase type 11	F:methyltransferase activity; F:transferase activity; P:methylation	F:methyltransferase activity; F:transferase activity; P:methylation
Cluster4075	2	1	ethanolamine utilization	-	-
Cluster5656	2	1	fibronectin type iii domain-containing protein	C:integral component of membrane; C:membrane	C:integral component of membrane; C:membrane
Cluster5657	2	1	high affinity methionine permease	C:integral component of plasma membrane; P:amino acid transmembrane transport; P:L-amino acid transport; F:L-amino acid transmembrane transporter activity; F:antiporter activity	C:integral component of plasma membrane; P:amino acid transmembrane transport; P:L-amino acid transport; F:L-amino acid transmembrane transporter activity; F:antiporter activity
Cluster5659	2	1	fad- type partial	P:oxidation-reduction process; F:oxidoreductase activity; F:catalytic activity; F:oxidoreductase activity, acting on CH-OH group of donors; F:flavin adenine dinucleotide binding	P:oxidation-reduction process; F:oxidoreductase activity; F:catalytic activity; F:oxidoreductase activity, acting on CH-OH group of donors; F:flavin adenine dinucleotide binding
Cluster5660	2	1	major facilitator superfamily transporter	P:transmembrane transport; C:integral component of membrane	P:transmembrane transport; C:integral component of membrane
Cluster5661	2	1	methanesulfonate monooxygenase protein	F:monooxygenase activity; P:oxidation-reduction process; F:oxidoreductase activity, acting on paired donors, with incorporation or reduction of molecular oxygen	F:monooxygenase activity; P:oxidation-reduction process; F:oxidoreductase activity, acting on paired donors, with incorporation or reduction of molecular oxygen
Cluster5664	2	1	hypothetical protein NECHADRAFT_68260 [Nectria haematococca mpVI 77-13-4]	C:membrane	C:membrane
Cluster5770	2	1	protein caj1	F:molecular_function; P:biological_process; C:cellular_component	F:molecular_function; P:biological_process; C:cellular_component
Cluster5789	2	1	tpa: thioredoxin reductase (afu_orthologue afua_6g09740)	P:oxidation-reduction process; F:oxidoreductase activity; C:cellular_component	P:oxidation-reduction process; F:oxidoreductase activity; C:cellular_component
Cluster5792	2	1	parasitic phase-specific protein psp-1 protein	P:response to stress; C:integral component of membrane; C:membrane	P:response to stress; C:integral component of membrane; C:membrane
Cluster5794	2	1	f-box domain protein	-	-
Cluster5828	2	1	hypothetical protein RIB2604_03701850 [Aspergillus luchuensis]	C:integral component of membrane; C:membrane	C:integral component of membrane; C:membrane

## Sheet: Table S5
Table S5. Genes involved in carbohydrate metabolism.
Gene ID 1	S. cerevisiae	S. pombe	P. fructicola	EC #	Function
Glycolysis
Hxk1	YFR053C	SPAC24H6.04	g7122.t1	2.7.1.1	hexokinase 1
Hxk2	YGL253W	SPAC24H6.04	g7122.t1	2.7.1.1	hexokinase 2, HEX1 HKB SCI2
Pgm1	YKL127W/YMR105C	SPBC32F12.10	g3819.t1	5.4.2.2	phosphoglucomutase
Pgi1	YBR196C	SPBC1604.05	g2352.t1	5.3.1.9	glucose-6-phosphate isomerase CDC30
Pfk1	YGR240C	SPBC16H5.02	g3654.t1	2.7.1.11	6-phosphofructokinase subunit alpha
Pfk2	YMR205C	SPBC16H5.02	g3654.t1	2.7.1.11	6-phosphofructokinase subunit beta
Fba1	YKL060C	SPBC19C2.07	g3966.t1	4.1.2.13	fructose-bisphosphate aldolase FBA1 LOT1
Tpi1	YDR050C	SPCC24B10.21	g4388.t1	5.3.1.1	triose-phosphate isomerase TPI1
Tdh1	YJL052W	SPBC32F12.11	g5728.t1	1.2.1.12	glyceraldehyde-3-phosphate dehydrogenase (phosphorylating) TDH1 GAPDH
Tdh2	YJR009C	SPBC354.12	g5728.t1	1.2.1.12	glyceraldehyde-3-phosphate dehydrogenase (phosphorylating) TDH2
Tdh3	YGR192C		g5728.t1	1.2.1.12	glyceraldehyde-3-phosphate dehydrogenase (phosphorylating) TDH3 GPD GAPDH
Pgk1	YCR012W	SPBC14F5.04c	g5909.t1	2.7.2.3	phosphoglycerate kinase
Gpm1	YKL152C	SPAC26F1.06	g1598.t1	5.4.2.11	phosphoglycerate mutase GPM1
Shb17	YKR043C		g2540.t1	5.4.2.12	phosphoglycerate mutase
Eno2	YHR174W	SPBPB21E7.01c	g2784.t1	4.2.1.11	phosphopyruvate hydratase ENO2
Eno1	YGR254W	SPBPB21E7.01c/SPBC1815.01	g2784.t1	4.2.1.11	phosphopyruvate hydratase ENO1 HSP48
Pyk1/Cdc19	YAL038W	SPAC4H3.10c	g1018.t1	2.7.1.40	pyruvate kinase CDC19 PYK1
Pyk2	YOR347C	SPAC4H3.10c	g1018.t1	2.7.1.40	pyruvate kinase
Citrate cycle (TCA cycle)
Cit1	YNR001C	SPAC6C3.04	g5560.t1	2.3.3.16/2.3.3.1	citrate (Si)-synthase CIT1 CS1 LYS6
Cit2	YCR005C	SPAC6C3.04	g5560.t1	2.3.3.16/2.3.3.1	citrate (Si)-synthase CIT2
Cit3	YPR001W		g1826.t1	2.3.3.16/2.3.3.1	citrate (Si)-synthase CIT3
Aco1	YLR304C	SPAC24C9.06c	g2416.t1	4.2.1.3	aconitate hydratase ACO1 GLU1
Idh1	YNL037C	SPAC11G7.03	g3152.t1	1.1.1.41	isocitrate dehydrogenase (NAD(+)) IDH1
Idh2	YOR136W	SPBC902.05c	g3195.t1	1.1.1.41	isocitrate dehydrogenase (NAD(+)) IDH2
Kgd1	YIL125W	SPBC3H7.03c	g7476.t1	1.2.4.2	alpha-ketoglutarate dehydrogenase KGD1 OGD1
Kgd2	YDR148C	SPBC776.15c	g2037.t1	2.3.1.61	alpha-ketoglutarate dehydrogenase KGD2
Lsc1	YOR142W	SPAC16E8.17c	g7189.t1	6.2.1.4/6.2.1.5	succinate--CoA ligase (GDP-forming) subunit alpha
Lsc2	YGR244C	SPCC1620.08	g4117.t1	6.2.1.4/6.2.1.5	succinate--CoA ligase (GDP-forming) subunit beta
Sdh1	YKL148C	SPAC1556.02c	g760.t1	1.3.5.1	SDHA succinate dehydrogenase flavoprotein subunit SDH1
Sdh2	YLL041C	SPAC140.01	g1909.t1	1.3.5.1	succinate dehydrogenase iron-sulfur protein subunit SDH2 SDHB ACN17
Sdh3	YKL141W	SPCC330.12c	g5590.t1	1.1.1.37	succinate dehydrogenase cytochrome b subunit SDH3 CYB3 YKL4
Sdh4	YDR178W	SPBP23A10.16	g964.t1	n/a	succinate dehydrogenase membrane anchor subunit SDH4 ACN18
Fum1	YPL262W	SPCC18.18c	g3049.t1	4.2.1.2	fumarase FUM1
Mdh1	YKL085W	SPCC306.08c	g2644.t1	1.1.1.37	malate dehydrogenase MDH1
Mdh3	YDL078C		g6574.t1	1.1.1.37	malate dehydrogenase MDH3
Pyc1	YGL062W	SPBC17G9.11c	g1420.t1	6.4.1.1	pyruvate carboxylase 1
Pyc2	YBR218C	SPBC17G9.11c	g1420.t1	6.4.1.1	pyruvate carboxylase 2
Pdb1	YBR221C	SPBC30D10.13c	g3549	1.2.4.1	pyruvate dehydrogenase (acetyl-transferring) subunit E1 beta
Lpd1	YFL018C	SPAC1002.09c	g5265.t1	1.8.1.4	HPD1 dihydrolipoyl dehydrogenase
Pda2/Lat1/odp2	YNL071W	SPCC794.07	g2713.t1	2.3.1.12	dihydrolipoyllysine-residue acetyltransferase
Acs1/Fun44	YAL054C	SPCC191.02c	g237.t1	6.2.1.1	acetate-CoA ligase 1, acetyl-CoA synthetase
Gluconeogenesis
Pgi1	YBR196C	SPBC1604.05	g2352.t1	5.3.1.9	glucose-6-phosphate isomerase CDC30
Pyc1	YGL062W	SPBC17G9.11c	g1420.t1	6.4.1.1	pyruvate carboxylase 1
Pyc2	YBR218C	SPBC17G9.11c	g1420.t1	6.4.1.1	pyruvate carboxylase 2
Pgk1	YCR012W	SPBC14F5.04c	g5909.t1	2.7.2.3	phosphoglycerate kinase
Eno1	YGR254W	SPBPB21E7.01c	g2784.t1	4.2.1.11	phosphopyruvate hydratase ENO1 HSP48
Eno2	YHR174W	PBC1815.01	g2784.t1	4.2.1.11	phosphopyruvate hydratase ENO2
Fba1	YKL060C	SPBC19C2.07	g3966.t1	4.1.2.13	fructose-bisphosphate aldolase FBA1 LOT1
Gpm1	YKL152C	SPAC26F1.06	g1598.t1	5.4.2.11	phosphoglycerate mutase GPM1 [EC:5.4.2.11]
Pck1	YKR097W		g5506.t1	4.1.1.49	phosphoenolpyruvate carboxykinase PCK1 JPM2 PPC1
Tdh1	YJL052W	SPBC32F12.11	g5728.t1	1.2.1.12	glyceraldehyde-3-phosphate dehydrogenase (phosphorylating) TDH1 GAPDH
Tdh2	YJR009C	SPBC32F12.11	g5728.t1	1.2.1.12	glyceraldehyde-3-phosphate dehydrogenase (phosphorylating) TDH2
Tdh3	YGR192C	SPBC354.12	g5728.t1	1.2.1.12	glyceraldehyde-3-phosphate dehydrogenase (phosphorylating) TDH3 GPD GAPDH
Fbp1*	YLR377C	SPBC1198.14c	g7528.t1	3.1.3.11	fructose 1,6-bisphosphate 1-phosphatase ACN8
Mdh2	YOL126C		g6574.t1	1.1.1.37	malate dehydrogenase MDH2
Pentose phosphate pathway
Tkl2	YBR117C	SPBC2G5.05	g4227.t1	2.2.1.1	transketolase TKL2
Sol3	YHR163W	SPCC16C4.10	g1236.t1	3.1.1.31	6-phosphogluconolactonase SOL3
Gnd1	YHR183W	SPBC660.16	g6978.t1	1.1.1.44	phosphogluconate dehydrogenase (decarboxylating) GND1
Sol4	YGR248W	SPCC16C4.10	g1236.t1	3.1.1.31	6-phosphogluconolactonase SOL4
Gnd2	YGR256W	SPBC660.16	g6978.t1	1.1.1.44	phosphogluconate dehydrogenase (decarboxylating) GND2
Rpe1	YJL121C	SPAC31G5.05c	g320.t1	5.1.3.1	ribulose-phosphate 3-epimerase RPE1 EPI1 POS18
Tal1	YLR354C	SPCC1020.06c	g3490.t1	2.2.1.2	sedoheptulose-7-phosphate:D-glyceraldehyde-3-phosphate transaldolase TAL1
Zwf1	YNL241C	SPAC3A12.18, SPAC3C7.13c, SPCC794.01c	g6796.t1	1.1.1.49	POS10 glucose-6-phosphate dehydrogenase MET19
Rki1	YOR095C	SPAC144.12	g7766.t1	5.3.1.6	ribose-5-phosphate isomerase RKI1
Tkl1	YPR074C	SPBC2G5.05	g4227.t1	2.2.1.1	transketolase TKL1
Glyoxylate cycle
Cit2	YCR005C	SPAC6C3.04	g5560.t1	2.3.3.16/2.3.3.1	citrate (Si)-synthase CIT2
Aco1	YLR304C	SPAC24C9.06c	g2416.t1	4.2.1.3	aconitate hydratase ACO1 GLU1
Icl1	YER065C	SPBC1683.11c	g1861.t1	4.1.3.1	isocitrate lyase 1
Mls1	YNL117W		g3014.t1	2.3.3.9	malate synthase
Mls2	YIR031C		g3014.t1	2.3.3.9	malate synthase DAL7
Mdh2	YOL126C		g6574.t1	1.1.1.37	malate dehydrogenase MDH2
Mdh3	YDL078C		g6574.t1	1.1.1.37	malate dehydrogenase MDH3
Fermentation
Adh1	YOL086C	SPCC13B11.01	g7903.t1	1.1.1.190/1.1.1.1	ADC1 alcohol dehydrogenase ADH1
Adh2	YMR303C		g7903.t1	1.1.1.190/1.1.1.1	ADR2 alcohol dehydrogenase ADH2
Adh3	YMR083W		g7903.t1	1.1.1.190/1.1.1.1	alcohol dehydrogenase ADH3
Adh4	YGL256W		g5869.t1	1.1.1.190/1.1.1.1	alcohol dehydrogenase ADH4 ZRG5 NRC465
Adh5	YBR145W		g7903.t1	1.1.1.190 /1.1.1.1	alcohol dehydrogenase ADH5
Ald3	YMR169C/YMR170C	SPAC922.07c	g1004.t1	1.2.1.3/1.2.1.5	aldehyde dehydrogenase (NAD(+)
Ald4	YOR374W	SPAC9E9.09c	g8039.t1	1.2.1.5/1.2.1.3	aldehyde dehydrogenase (NADP(+)) ALDH2 ALD7
Ald5	YER073W		g8039.t1	1.2.1.3/1.2.1.5	aldehyde dehydrogenase (NAD(P)(+)) ALD5
Ald6	YPL061W		g8039.t1	1.2.1.3/1.2.1.4	aldehyde dehydrogenase (NADP(+)) ALD1 ALD6
Glk1	YCL040W	SPAC4F8.07c	g1819.t1	2.7.1.2/2.7.1.1	HOR3 glucokinase
Ymr099c	YMR099C		g5578.t1	5.1.3.15	glucose-6-phosphate 1-epimerase
Gal10	YBR019C	SPBPB2B2.12c	g7925.t1	5.1.3.3/5.1.3.2	bifunctional UDP-glucose 4-epimerase/aldose 1-epimerase
Pdc1	YLR044C	SPAC3G9.11c	g4218.t1	4.1.1.1/4.1.1.74/4.1.1.72	indolepyruvate decarboxylase 1, pyruvate decarboxylase
Pdc5	YLR134W	SPAC3G9.11c	g3923.t1	4.1.1.1/4.1.1.74/4.1.1.72	indolepyruvate decarboxylase 5, pyruvate decarboxylase
Pdc6	YGR087C	SPAC3G9.11c	g4218.t1	4.1.1.1/4.1.1.74/4.1.1.72	indolepyruvate decarboxylase 6, pyruvate decarboxylase
Glycogen metabolism
Glycogen synthesis
Ugp1	YKL035W	SPCC1322.04	g6669.t1	2.7.7.9	UDP-glucose pyrophosphorylase (UGPase)
Glg1	YKR058W		g4780.t1	2.4.1.186	glycogenin glucosyltransferase GLG1
Glg2	YJL137C		g4780.t1	2.4.1.186	glycogenin glucosyltransferase GLG2
Gsy1	YFR015C		g6142.t1	2.4.1.11	glycogen (starch) synthase GSY1
Gsy2	YLR258W		g6142.t1	2.4.1.11	glycogen (starch) synthase GSY2
Glc3	YEL011W		g6450.t1	2.4.1.18	GHA1 1,4-alpha-glucan branching enzyme
Glycogen degradation
Gph1	YPR160W		g2639.t1	2.4.1.1	Glycogen phosphorylase required for the mobilization of glycogen
Sga1	YIL099W	SPBC14C8.05c	g4741.t1	3.2.1.3	glucan 1,4-alpha-glucosidase
Gdb1	YPR184W		g203.t1	2.4.1.25	bifunctional 4-alpha-glucanotransferase/amylo-alpha-1,6-glucosidase, Glycogen debranching
Regulators
Msn2	YMR037C	SPAC3H1.11	g555.t1	n/a	stress-responsive transcriptional activator MSN2
Msn4	YKL062W	SPAC3H1.11	g2793.t1	n/a	stress-responsive transcriptional activator MSN4
Snf1	YDR477W	SPCC74.03c	g2612.t1	n/a	AMP-activated serine/threonine-protein kinase catalytic subunit
Mig1	YGL035C	SPBC1D7.02c	g2793.t1	n/a	Transcription factor involved in glucose repression
Mig2	YGL209W	SPBP4H10.09	g2793.t1	n/a	Zinc finger transcriptional repressor; cooperates with Mig1p in glucose-induced gene repression
Pho85	YPL031C	SPCC16C4.11	g2944.t1	n/a	phoU LDB15 cyclin-dependent serine/threonine-protein kinase PHO85
Pho80	YOL001W		g6458.t1	n/a	Cyclin
Pho4	YFR034C		g970.t1	n/a	phoD phosphate-sensing transcription factor PHO4
Hap2	YGL237C	SPBC725.11c	g1442.t1	n/a	Subunit of the Hap2p/3p/4p/5p CCAAT-binding complex
Trehalose metabolism
Tps1	YBR126C	SPAC328.03	g4720.t1	2.4.1.15	alpha,alpha-trehalose-phosphate synthase (UDP-forming) TPS1
Tps2	YDR074W	SPAC19G12.15c	g6688.t1	3.1.3.12/2.4.1.15	trehalose-phosphatase TPS2
Tps3	YMR261C	SPACUNK4.16c	g4720.t1	2.4.1.15/3.1.3.12	Regulatory subunit of trehalose-6-phosphate synthase/phosphatase
Tsl1	YML100W	SPAC22F8.05	g4720.t2	2.4.1.15/3.1.3.12	Large subunit of trehalose 6-phosphate synthase/phosphatase complex
Nth1	YDR001C	SPBC660.07	g3361.t1	3.2.1.28	alpha,alpha-trehalase NTH1, degrades trehalose
Nth2	YBR001C	SPBC660.07	g3361.t2	3.2.1.28	alpha,alpha-trehalase NTH2
Ath1	YPR026W		g3361.t3	3.2.1.28	alpha,alpha-trehalase ATH1, required for utilization of extracellular trehalose
Galactose metabolism
Mel1		SPAC869.07c	g4232.t1	3.2.1.22	alpha-galactosidase, melibiase
Gal2	YLR081W	SPCC548.06c	g4984.t1	n/a	Galactose permease
Gal1	YBR020W	SPCC1235.13	g3304.t1	2.7.1.6	galactokinase
Gal7	YBR018C	SPCC1235.14	g3102.t1	2.7.7.12	UDP-glucose:hexose-1-phosphate uridylyltransferase
Gal10	YBR019C	SPBC4B4.08	g7925.t1	5.1.3.2/5.1.3.3	UDP-glucose 4-epimerase/aldose 1-epimerase Gal10
Gal4	YPL248C	SPCC548.07c	g4255.t1	n/a	GAL81 galactose-responsive transcription factor GAL4
Gal80	YML051W	SPBPB2B2.12c		n/a	Transcriptional regulator involved in the repression of GAL genes
Gal3	YDR009W	SPBPB2B2.13	g2332.t1	2.7.1.6	transcriptional regulator GAL3
Fructose and mannose metabolism
Hxk1	YFR053C	SPAC24H6.04	g7122.t1	2.7.1.1	hexokinase 1
Hxk2	YGL253W	SPAC24H6.04	g7122.t1	2.7.1.1	hexokinase 2
Sor2	YDL246C	SPBC1773.05c	g425.t1	1.1.1.14	L-iditol 2-dehydrogenase
Dsf1	YEL070W		g2759.t1	1.1.1.67	mannitol 2-dehydrogenase
Glk1/Hor3	YCL040W	SPAC4F8.07c	g1819.t1	2.7.1.2/2.7.1.1	glucokinase, hexokinase HOR3
Pmi40	YER003C	SPBC2G2.16	g5035.t1	5.3.1.8	mannose-6-phosphate isomerase
Sec53/Alg4	YFL045C	SPAC1556.07	g2162.t1	5.4.2.8	phosphomannomutase
Psa1/Mpg1	YDL055C	SPCC1906.01	g7663.t1	2.7.7.13	mannose-1-phosphate guanylyltransferase
Fbp26	YJL155C	SPAC732.02c	g1488.t1	2.7.1.105/3.1.3.46	6-phosphofructo-2-kinase / fructose-2,6-bisphosphatase
Pfk26	YIL107C	SPAPB17E12.14c	g5583.t1	2.7.1.105	6-phosphofructo-2-kinase
Aad3	YCR107W		g2761.t1	1.1.1.-	Aad3p
Hoc1				2.4.1.-	alpha-1,6-mannosyltransferase subunit (Hoc1)
Starch and sucrose metabolism
Suc2	YIL162W	SPAC8E11.01c	g2701.t1	3.2.1.26	beta-fructofuranosidase
Glk1/Hor3	YCL040W	SPAC4F8.07c	g1819.t1	2.7.1.2/2.7.1.1	glucokinase, hexokinase HOR3
Mal32	YBR299W	SPBC1683.07	g6398.t1	3.2.1.20	alpha-glucosidase
Exg2	YDR261C	SPAC12B10.11	g1385.t1	3.2.1.58	glucan 1,3-beta-glucosidase
−	YHL012W	SPCC794.10		2.7.7.9	UTP--glucose-1-phosphate uridylyltransferase
Reference
1. Ma L, et al. 2016. Genome analysis of three Pneumocystis species reveals adaptation mechanisms to life exclusively in mammalian hosts. Nat Commun 7:10740.

## Sheet: Table S6
Table S6. Genes involved in amino acid metabolism.
Gene ID 1	S. cerevisiae	S. pombe	P. fructicola	Function
Amino acid biosythesis
Histidine
His1	YER055C	SPAC25G10.05c	g2103.t1	ATP phosphoribosyltransferase
His2	YFR025C	SPCC1672.01	g543.t1	Histidinolphosphatase
His3	YOR202W	SPBC21H7.07c		Imidazoleglycerol-phosphate dehydratase
His4	YCL030C	SPBC1711.13	g423.t1	Trifunctional histidinol dehydrogenase/phosphoribosyl-AMP cyclohydrolase/phosphoribosyl-ATP Diphosphatase
His5	YIL116W	SPBC11B10.02c	g1061.t1	histidinol-phosphate transaminase
His6	YIL020C	SPAC3F10.09	g6857.t1	1-(5-phosphoribosyl)-5- ((5-phosphoribosylamino)methylideneamino)imidazole-4- carboxamide isomerase
His7	YBR248C	SPBC418.01c	g4735.t1	Imidazoleglycerol-phosphate synthase
Glutamate/glutamine
Glt1	YDL171C	SPAPB1E7.07	g6473.t1	glutamate synthase (NADH)
Gdh2	YDL215C	SPCC132.04c	g3750.t1	glutamate dehydrogenase (NAD(+)) GDHB GDH-B
Gln1	YPR035W	SPAC23H4.06	g2609.t1	Glutamine synthetase
Gdh1	YOR375C	SPCC622.12c	g1470.t1	NADP(+)-dependent glutamate dehydrogenase
Gdh3	YAL062W	SPCC622.12c	g1470.t1	NADP(+)-dependent glutamate dehydrogenase
Proline
Pro1	YDR300C	SPAC17H9.13c	g2566.t1	glutamate 5-kinase
Pro2	YOR323C	SPAC821.11	g4290.t1	glutamate-5-semialdehyde dehydrogenase
Pro3	YER023W	SPAPYUG7.05	g1800.t1	ORE2 pyrroline-5-carboxylate reductase
Arginine
Arg1	YOL058W	SPBC428.05c	g4311.t1	argininosuccinate synthase ARG10
Arg2	YJL071W	SPBC725.14	g2932.t1	HRB574 acetyl-CoA:L-glutamate N-acetyltransferase
Arg3	YJL088W	SPAC4G9.10	g497.t1	argF ornithine carbamoyltransferase
Arg4	YHR018C	SPBC1539.03c	g887.t1	argininosuccinate lyase ARG4
Arg5/6	YER069W	SPAC4G9.09c	g2932.t1	bifunctional acetylglutamate kinase/N-acetyl-gamma-glutamyl-phosphate reductase
Arg7	YMR062C	SPBC1271.14	g6622.t1	glutamate N-acetyltransferase ECM40
Arg8	YOL140W	SPCC777.09c	g1111.t1	acetylornithine transaminase
Cpa1	YOR303W	SPBC56F2.09c	g2973.t1	carbamoyl-phosphate synthase (glutamine-hydrolyzing) CPA1
Cpa2	YJR109C	SPBC215.08c	g4203.t1	carbamoyl-phosphate synthase (glutamine-hydrolyzing) CPA2
Lysine
Lys1	YIR034C	SPAC2F7.01	g2126.t1	saccharopine dehydrogenase (NAD+, L-lysine-forming)
Lys12	YIL094C	SPAC31G5.04	g1307.t1	LYS11 homoisocitrate dehydrogenase LYS10
Lys2	YBR115C	SPAP7G5.04c	g323.t1	L-aminoadipate-semialdehyde dehydrogenase
Lys20	YDL182W	SPBC1105.02c	g189.t1	homocitrate synthase LYS20
Lys21	YDL131W	SPBC1105.02c	g189.t1	homocitrate synthase LYS21
Lys4	YDR234W	SPAC343.16	g477.t1	homoaconitate hydratase LYS4 LYS3
Lys5	YGL154C			Phosphopantetheinyl transferase
Lys9	YNR050C	SPBC3B8.03	g6872.t1	5-methyltetrahydropteroyltriglutamate-homocysteine S-methyltransferase
Aromatic (Phe, Trp and Tyr)
Aro1	YDR127W	SPAC1834.02	g211.t1	pentafunctional protein ARO1p
Aro2	YGL148W	SPCC1223.14	g1508.t1	bifunctional chorismate synthase/riboflavin reductase [NAD(P)H] ARO2
Aro3	YDR035W	SPAC24H6.10c	g1432.t1	3-deoxy-7-phosphoheptulonate synthase ARO3
Aro4	YBR249C	SPAC24H6.10c	g1432.t1	3-deoxy-7-phosphoheptulonate synthase ARO4
Aro7	YPR060C	SPAC16E8.04c	g7883.t1	TYR7 chorismate mutase ARO7 HGS1 OSM2
Aro8	YGL202W	SPAC56E4.03	g4060.t1	bifunctional 2-aminoadipate transaminase/aromatic-amino-acid:2-oxoglutarate transaminase
Aro9	YHR137W	SPCC569.07	g4060.t1	aromatic-amino-acid:2-oxoglutarate transaminase
Aro10	YDR380W	SPAC13A11.06	g3923.t1	phenylpyruvate decarboxylase ARO10
Trp1	YDR007W	SPBC1539.09c	g4873.t1	phosphoribosylanthranilate isomerase TRP1
Trp2	YER090W	SPCC1442.09	g1117.t1	anthranilate synthase TRP2
Trp3	YKL211C	SPBC1539.09c	g2973.t1	bifunctional anthranilate synthase/indole-3-glycerol-phosphate synthase
Trp4	YDR354W	SPBC16G5.08	g6338.t1	anthranilate phosphoribosyltransferase
Trp5	YGL026C	SPAC19A8.15	g1193.t1	tryptophan synthase TRP5
Serine/Glycine
Ser1	YOR184W	SPAC1F12.07	g5651.t1	ADE9 O-phospho-L-serine:2-oxoglutarate transaminase
Ser2	YGR208W	SPBC3H7.07c	g7444.t1	phosphoserine phosphatase
Ser3	YER081W	SPCC364.07	g907.t1	phosphoglycerate dehydrogenase SER3
Ser33	YIL074C	SPCC364.07	g907.t1	phosphoglycerate dehydrogenase SER33
Icl1	YER065C	SPBC1683.11c	g1827.t1	isocitrate lyase 1
Agx1	YFL030W		g1510.t1	alanine--glyoxylate transaminase
Gcv1	YDR019C	SPAC31G5.14	g5513.t1	glycine decarboxylase subunit T GSD1
Gcv2	YMR189W	SPAC13G6.06c	g3800.t1	GSD2 glycine decarboxylase subunit P
Gcv3	YAL044C	SPBP19A11.01	g3461.t1	glycine decarboxylase subunit H
Lpd1	YFL018C	SPAC1002.09c	g878.t1	HPD1 dihydrolipoyl dehydrogenase
Shm1	YBR263W	SPAC18G6.04c	g2594.t1	glycine hydroxymethyltransferase SHM1 TMP3 SHMT1
Shm2	YLR058C	SPAC24C9.12c	g2594.t1	glycine hydroxymethyltransferase SHM2 SHMT2
Gly1	YEL046C	SPAC23H3.09c		Threonine aldolase
Aspartate/Asparagine
Aat1	YKL106W	SPBC725.01	g573.t1	aspartate transaminase AAT1
Aat2	YLR027C	SPAC10F6.13c	g573.t1	aspartate transaminase AAT2 ASP5
Pyc1	YGL062W	SPBC17G9.11c	g1420.t1	pyruvate carboxylase 1
Pyc2	YBR218C	SPBC17G9.11c	g1420.t1	pyruvate carboxylase 2
Asn1	YPR145W	SPBC119.10	g1507.t1	asparagine synthase (glutamine-hydrolyzing) 1
Asn2	YGR124W	SPBC119.10	g1507.t1	asparagine synthase (glutamine-hydrolyzing) 2
Asp1	YDR321W	SPAC186.03		asparaginase ASP1
Asp3-1	YLR155C	SPAC186.03		asparaginase ASP3-1 ASP3
Asp3-2	YLR157C	SPAC186.03		asparaginase ASP3-2 ASP3
Asp3-3	YLR158C	SPAC186.03		asparaginase ASP3-3 ASP3
Asp3-4	YLR160C	SPAC186.03		asparaginase ASP3-4 ASP3
Threonine
Hom2	YDR158W	SPCC1827.06c	g7034.t1	aspartate-semialdehyde dehydrogenase THR2
Hom3	YER052C	SPBC19F5.04	g6739.t1	BOR1 SIL4 aspartate kinase THR3
Hom6	YJR139C	SPBC776.03	g4461.t1	homoserine dehydrogenase THR6
Thr1	YHR025W	SPBC4C3.03	g7745.t1	homoserine kinase
Thr4	YCR053W	SPAC9E9.06c	g7027.t1	threonine synthase THR4
Methionine
Sul1	YBR294W	SPBC3H7.02	g3006.t1	High affinity sulfate permease
Sul2	YLR092W	SPBC3H7.02	g3006.t1	High affinity sulfate permease;
Met1	YKR069W	SPCC1739.06c	g3032.t1	MET20 uroporphyrinogen-III C-methyltransferase
Met2	YNL277W	SPBC56F2.11	g2206.t1	homoserine O-acetyltransferase
Met3	YJR010W	SPBC27.08c	g7041.t1	sulfate adenylyltransferase
Met10	YFR030W	SPCC584.01c	g1110.t1	sulfite reductase subunit alpha
Met12	YPL023C	SPAC343.10	g2528.t1	methylenetetrahydrofolate reductase (NAD(P)H) MET12
Met13	YGL125W	SPAC56F8.10	g2528.t1	methylenetetrahydrofolate reductase (NAD(P)H) MET13 MET11 MRPL45
Met14	YKL001C	SPAC1782.11	g5809.t1	adenylyl-sulfate kinase
Met16	YPR167C	SPAC13G7.06	g7042.t1	phosphoadenylyl-sulfate reductase (thioredoxin)
Met17/15	YLR303W	SPBC428.11	g776.t1	bifunctional cysteine synthase/O-acetylhomoserine aminocarboxypropyltransferase MET17 MET25 MET15
Met22	YOL064C	SPCC1753.04	g5955.t1	Bisphosphate-3'-nucleotidase
Branched chain (Leu, Ile, Val)
Ilv1	YER086W	SPBC1677.03c	g1316.t1	ISO1 threonine ammonia-lyase ILV1
Ilv2	YMR108W	SPBP35G2.07	g1623.t1	acetolactate synthase catalytic subunit THI1 SMR1
Ilv3	YJR016C	SPAC17G8.06c	g2139.t1	dihydroxy-acid dehydratase ILV3
Ilv5	YLR355C	SPBC56F2.12	g1768.t1	ketol-acid reductoisomerase
Ilv6	YCL009C	SPBC14C8.04	g377.t1	acetolactate synthase regulatory subunit
Leu1	YGL009C	SPAC9E9.03	g477.t1	3-isopropylmalate dehydratase LEU1
Leu2	YCL018W	SPBC1A4.02c	g1307.t1	3-isopropylmalate dehydrogenase
Leu4	YNL104C	SPBC3E7.16c	g189.t1	2-isopropylmalate synthase LEU4
Leu9	YOR108W	SPBC3E7.16c	g189.t1	2-isopropylmalate synthase LEU9
Bat1	YHR208W	SPBC428.02c	g1552.t1	branched-chain-amino-acid transaminase BAT1 ECA39 TWT1
Bat2	YJR148W	SPBC428.02c	g1552.t1	ECA40 branched-chain-amino-acid transaminase BAT2 TWT2
Alanine
Alt1	YLR089C	SPBC582.08	g1061.t1	alanine transaminase ALT1
TCA cycle
Aco2	YJL200C	SPBP4H10.15	g477.t1	aconitate hydratase ACO2
Idp1	YDL066W	SPAC6G10.08	g1307.t1	isocitrate dehydrogenase (NADP(+)) IDP1
Cit3	YPR001W	SPAC6C3.04	g1826.t1	citrate (Si)-synthase CIT3
Sulfur metabolism and synthesis of precursors for sulfur-containing amino acids (Met and Cys)
Sul1	YBR294W	SPBC3H7.02	g3006.t1	High affinity sulfate permease
Sul2	YLR092W	SPAC869.05c	g3006.t1	High affinity sulfate permease
Met3	YJR010W	SPBC27.08c	g7041.t1	sulfate adenylyltransferase
Met14	YKL001C	SPAC1782.11	g5809.t1	adenylyl-sulfate kinase
Met16	YPR167C	SPAC13G7.06	g7042.t1	phosphoadenylyl-sulfate reductase (thioredoxin)
Met5	YJR137C	SPAC10F6.01c	g1110.t1	ECM17 sulfite reductase (NADPH) subunit beta
Met10	YFR030W	SPCC584.01c	g1110.t1	sulfite reductase subunit alpha
Met2	YNL277W	SPBC56F2.11	g2206.t1	homoserine O-acetyltransferase
Met17	YLR303W	SPBC428.11	g776.t1	bifunctional cysteine synthase/O-acetylhomoserine aminocarboxypropyltransferase MET17 MET25 MET15
Str2	YJR130C	SPBC15D4.09c	g776.t1	Cystathionine gamma-synthase
Str3	YGL184C	SPCC11E10.01	g776.t1	cystathionine beta-lyase STR3
Cys3	YAL012W	SPCC11E10.01	g776.t1	CYI1 cystathionine gamma-lyase CYS3 STR1 FUN35
Cys4	YGR155W	SPAC3A12.17c	g3105.t1	cystathionine beta-synthase CYS4 NHS5 VMA41 STR4
Met6	YER091C	SPAC9.09	g1704.t1	5-methyltetrahydropteroyltriglutamate-homocysteine S-methyltransferase
Sah1	YER043C	SPBC8D2.18c	g6346.t1	S-adenosyl-L-homocysteine hydrolase
Sam1	YLR180W	SPBC14F5.05c	g7074.t1	ETH10 methionine adenosyltransferase SAM1
Sam2	YDR502C	SPBC14F5.05c	g7074.t1	ETH2 methionine adenosyltransferase SAM2
Gsh1	YJL101C	SPAC22F3.10c	g4859.t1	glutamate--cysteine ligase
Gsh2	YOL049W	SPAC3F10.04	g6645.t1	glutathione synthase
Apa1/Dtp1	YCL050C			ATP adenylyltransferase (EC:2.7.7.53 2.7.7.5)
Met22	YOL064C	SPCC1753.04	g5955.t1	3'(2'), 5'-bisphosphate nucleotidase [EC:3.1.3.7]
Tum1	YOR251C	SPCC4B3.01	g1214.t1	thiosulfate/3-mercaptopyruvate sulfurtransferase [EC:2.8.1.1 2.8.1.2]
Nitrogen metabolism
Nce103/Nce3	YNL036W	SPBP8B7.05c	g7470.t1	carbonic anhydrase [EC:4.2.1.1]
Gln1	YPR035W	SPAC23H4.06	g2561.t1	glutamine synthetase [EC:6.3.1.2]
Gdh1	YOR375C	SPCC622.12c	g1470.t1	NADP(+)-dependent glutamate dehydrogenase
Gdh2	YDL215C	SPCC132.04c	g3750.t1	glutamate dehydrogenase [EC:1.4.1.2]
Gdh3/Fun51	YAL062W	SPCC622.12c	g1470.t1	glutamate dehydrogenase (NADP+) [EC:1.4.1.4]
Glt1	YDL171C	SPAPB1E7.07	g6473.t1	glutamate synthase (NADPH/NADH) [EC:1.4.1.13 1.4.1.14]
	YJR149W			nitronate monooxygenase [EC:1.13.12.16]
Polyamine metabolism
Spe1	YKL184W	SPAC144.04c	g1971.t1	ornithine decarboxylase SPE1 SPE10 ORD1
Spe2	YOL052C	SPBP4H10.05c	g6131.t1	adenosylmethionine decarboxylase SPE2
Spe3	YPR069C	SPBC12C2.07c	g4287.t1	spermidine synthase
Spe4	YLR146C	SPBC12C2.07c	g4287.t1	spermine synthase
Tpo1	YLL028w	SPBC36.03c	g123.t1	Polyamine transporter
Amino acid permease family (Plasma membrane-localized)
Ptr2	YKR093w	SPBC13A2.04c	g4713.t1	Peptide transporter
Agp1	YCL025c	SPBC359.01	g184.t1	Broad substrate range, medium capacity permease (Val, Ile, Phe, Met, Ser, Leu, Thr, Cys, Asn, Tyr, Ala, Gly, Gln) (Pro)
Bap2	YBR068c	SPAC869.11	g184.t1	Branched-chain amino acid permease (Val, Ile, Phe, Tyr, Leu,Trp, Met, Cys, Ala)
Bap3	YDR046c	SPAP7G5.06	g184.t1	Branched-chain amino acid permease (Val, Ile, Phe, Tyr, Trp, Leu, Met, Cys, Thr, Ala)
Gnp1	YDR508c		g184.t1	High-afﬁnity glutamine permease (Thr, Gln, Ser, Cys, Leu, Met, Asn)b (Pro)
Tat1	YBR069c	SPBC359.03c	g184.t1	Tyrosine and tryptophan permease (Val, Thr) (low-afﬁnity His), (Leu)
Tat2	YOL020w	SPBC19F8.06c	g184.t1	High-afﬁnity tryptophan permease (Phe, Tyr, Trp, Gly, Ala)
Gap1	YKR039w	SPBPB2B2.01	g184.t1	General, high-capacity, amino acid permease (all L-amino acids, D-amino acids, GABA, peptides, polyamines)
Hip1	YGR191w	SPAC1039.09	g184.t1	Histidine permease
Mmp1	YLL061w	SPBC1652.02	g184.t1	High-afﬁnity S-methyl methionine permease
Can1	YEL063c	SPAC9.10	g184.t1	Arginine permease (Arg)
Alp1	YNL270c		g184.t1	Arginine permease (Arg)
Lyp1	YNL268w	SPCPB1C11.02	g184.t1	Lysine permease (Lys, Met)
Put4	YOR348c	SPAC869.10c	g184.t1	High-afﬁnity proline permease (Val, Ala, Pro) (GABA)
Dip5	YPL265w	SPCC777.04	g184.t1	Dicarboxylic amino acid permease (Ser, Ala, Asn. Asp, Gln, Gly, Gln)
Ssy1	YDR160w	SPCC74.04	g184.t1	Receptor component of the SPS sensor
Agp2	YBR132c	SPCC584.13	g184.t1	Carnitine, spermidine, putrescine (polyamine)
Agp3	YFL055w	SPCC965.11c	g101.t1	Broad-substrate speciﬁcity amino acid permease (Asp, Glu, Ser) (Met)
Mup1	YGR055w		g3002.t1	High-afﬁnity methionine permease (Cys)
Mup3	YHL036w		g3002.t1	Low-afﬁnity methionine permease;
Tpo5	YKL174c	SPAC1039.01	g101.t1	Polyamine secretion, Golgi localization
Hnm1	YGL077c	SPAPB24D3.02c	g738.t1	Choline permease (ethanolamine)
Bio5	YNR056c	SPBC15C4.04c	g101.t1	Biotin permease (7-keto 8-aminopelargonic acid)
Can1	YEL063C	SPBC18H10.16	g2321.t1	arginine permease
Sam3	YPL274W	SPAC11D3.08C	g184.t1	High-affinity S-adenosylmethionine permease
Ammomium permease family (Plasma membrane-localized)
Mep1	YGR121C	SPAC664.14	g4292.t1	Medium-afﬁnity, high-capacity ammonium permease
Mep2	YNL142W	SPCPB1C11.01	g4292.t1	High-afﬁnity, low-capacity ammonium permease, ammonium sensor
Mep3	YPR138C	SPAC664.14	g4292.t1	Low-afﬁnity, high-capacity ammonium permease
Other transporters/permeases (Plasma membrane-localized)
Dal5	YJR152w	SPCC417.10	g205.t1	Allantonate permease
Yct1	YLL055w	SPBPB10D8.01	g205.t1	Cysteine transporter
Vht1	YGR065c	SPAC1002.16c	g205.t1	Biotin transporter
Fen2	YCR028c	SPBC2G2.01c	g205.t1	Panthothenate transporter
Seo1	YAL067c	SPBC4B4.13c	g205.t1	Substrate not determined
Fur4	YBR021w	SPAC29B12.14c	g1482.t1	Uracil permease
Dal4	YIR028w	SPAC1399.03	g1482.t1	Allantoin permease (uracil)
Fui1	YBL042c	SPAC29B12.14c.1	g1482.t1	Uridine permease
Thi7	YLR237w	SPBC1683.05	g1482.t1	Thiamine permease
Thi72	YOR192c	SPBC1683.05	g1482.t1	Thiamine permease
Nrt1	YOR071c	SPBC1683.05	g1482.t1	Nicotinamide riboside (high-afﬁnity), thiamine (low-afﬁnity)
Fcy2	YER056c		g6507.t1	Nucleobase permease
Tpn1	YGL186c		g6507.t1	Pyridoxine transporter (vitamin B)
Dur3	YHL016c	SPBC23G7.13c	g157.t1	High-afﬁnity polyamine (urea)
Opt1	YJL212c	SPAC29B12.10c		Oligopeptide transporter
Opt2	YPR194c	SPBC29B5.02c		Homologous to OPT1
Aco3	YDR384c		g181.t1	Ammonium transport outward
Aqr1	YNL065w	SPCC1529.01	g123.t1	H+-antiporter, localized to multiple intracellular membranes/vesicles
Mitochondrial carrier family: transporters directly coupled to amino acid metabolism
Agc1	YPR021c	SPAC8C9.12c	g227.t1	Aspartate-glutamate transport (Asp, Glu)
Arg11	YOR130c	SPAC4G9.20c	g227.t1	Arginine biosynthesis (ornithine)
Odc1	YPL134c	SPAC328.09	g227.t1	Lysine and glutamate biosynthesis/lysine
Odc2	YOR222w	SPAC328.09	g227.t1	Lysine and glutamate biosynthesis/lysine catabolism/nitrogen assimilation (a-ketoglutarate, a-ketoadipate
Ctp1	YBR291c	SPAC19G12.05	g227.t1	Lysine biosynthesis - Lys14 regulated; suggested role in peroxisome membrane
Oac1	YKL120w	SPAC139.02c	g227.t1	Leucine biosynthesis
Yhm2	YMR241W	SPBC83.13	g227.t1	Arginine biosynthesis, mitochondrial citrate and oxoglutarate transporter
Leu5	YHR002w	SPAC17H9.08	g227.t1	Leucine biosynthesis - CoA transport
Ymc1	YPR058w	SPAC4G9.20c	g227.t1	Lysine and glutamate biosynthesis
Ymc2	YBR104w	SPAC4G9.20c	g227.t1	Lysine and glutamate biosynthesis
Sam5/Pet8	YNL003c	SPAC12B10.09	g227.t1	Methionine biosynthesis
Vacuole-localized amino acid transport proteins
Avt1	YJR001w		g2104.t1	Transport Ile, Leu, Asn, Gln, Tyr
Avt3	YKL146w	SPAC3H1.09c		Transport Ile, Leu, Asn, Gln, Tyr
Avt4	YNL101w		g873.t1	Transport Ile, Leu, Asn, Gln, Tyr
Avt2	YEL064c		g873.t1	Substrate not known
Avt5	YBL089w	SPBC1685.07c	g873.t1	Substrate not known
Avt6	YER119c	SPBC1685.07c	g873.t1	Transport Asp, Glu
Avt7	YIL088c	SPBC1685.07c	g873.t1	Substrate not known
Vba1	YMR088c		g104.t1	Transport His, Lys
Vba2	YBR293w	SPBC460.03	g107.t1	Transport Arg, His, Lys, Tyr
Vba3	YCL069w			Transport His, Lys
Vba4	YDR119w		g559.t1	Substrate not known
Vba5	YKR105c	SPBC16A3.17c	g107.t1	Substrate not known
Atg22	YCL038c	SPAC2G11.13	g2248.t1	Transport Ile, Leu, Tyr
Uga4	YDL210w	SPCC794.03	g101.t1	GABA, putrescine
Ers1	YNL268w	SPCC777.04	g184.t1	Transport Cys
Reference
1. Ma L, et al. 2016. Genome analysis of three Pneumocystis species reveals adaptation mechanisms to life exclusively in mammalian hosts. Nat Commun 7:10740.

## Sheet: Table S7
Table S7. Genes involved in nucleotide metabolism.
Gene ID 1	S. cerevisiae1	S. pombe	P. fructicola	Function
De novo biosynthesis of pyrimidine deoxyribonucleotides
Dut1	YBR252W	SPAC644.05c	g4168.t1	bifunctional dITP/dUTP diphosphatase
Rnr1	YER070W	SPAC1F7.05	g790.t1	RIR1 SDS12 ribonucleotide-diphosphate reductase subunit RNR1 CRT7
Rnr3	YIL066C		g790.t1	DIN1 RIR3 ribonucleotide-diphosphate reductase subunit RNR3
Ynk1	YKL067W	SPAC806.07	g6481.t1	nucleoside diphosphate kinase NDK1
Rnr4	YGR180C		g3734.t1	PSO3 ribonucleotide-diphosphate reductase subunit RNR4 CRT3
Rnr2	YJL026W	SPBC25D12.04	g3734.t1	CRT6 ribonucleotide-diphosphate reductase subunit RNR2
Cdc8	YJR057W	SPCC70.07c	g6182.t1	bifunctional thymidylate/uridylate kinase
Cdc21	YOR074C	SPAC15E1.04	g2801.t1	CRT9 TMP1 thymidylate synthase YOR29-25
Ura7	YBL039C	SPAC10F6.03c	g2284.t1	CTP synthase URA7
Ura3	YEL021W	SPCC330.05c	g5003.t1	orotidine-5'-phosphate decarboxylase
Ura6	YKL024C	SPCC1795.05c	g2094.t1	SOC8 bifunctional uridylate/adenylate kinase
Ura1	YKL216W	SPAC57A10.12c	g6409.t1	dihydroorotate dehydrogenase
Ura2	YJL130C	SPAC22G7.06c	g7304.t1	bifunctional carbamoylphosphate synthetase/aspartate transcarbamylase
Ura8	YJR103W	SPAC10F6.03c	g2284.t1	CTP synthase URA8
Ura4	YLR420W	SPAC16.03c	g2160.t1	dihydroorotase
Ura5	YML106W	SPBC725.15	g1883.t1	PYR5 orotate phosphoribosyltransferase URA5
Ura10	YMR271C		g1883.t1	orotate phosphoribosyltransferase URA10
Salvage pathways of pyrimidine deoxyribonucleotides
Sdt1	YGL224C	SPAC24B11.05	g2545.t1	Pyrimidine nucleotidase
Urh1	YDR400W	SPAC17G8.02	g4534.t1	trifunctional uridine nucleosidase/nicotinamide riboside hydrolase/nicotinic acid riboside hydrolase
Cdd1	YLR245C	SPAC1556.04c	g301.t1	cytidine deaminase
Urk1	YNR012W	SPCC162.11c	g7774.t1	uridine kinase URK1
Fur1	YHR128W	SPAC1B3.01c	g6840.t1	uracil phosphoribosyltransferase
Ynk1	YKL067W	SPAC806.07	g6481.t1	nucleoside diphosphate kinase NDK1
Fcy1	YPR062W	SPCC965.14c	g4960.t1	cytosine deaminase
De novo biosynthesis of purine nucleotides
Ade1	YAR015W	SPBC409.10	g7535.t1	phosphoribosylaminoimidazolesuccinocarboxamide synthase
Rnr1	YER070W	SPAC1F7.05	g790.t1	RIR1 SDS12 ribonucleotide-diphosphate reductase subunit RNR1 CRT7
Adk2	YER170W	SPAC4G9.03	g4148.t1	AKY3 adenylate kinase ADK2 PAK3
Imd2	YHR216W	SPBC2F12.14c	g7605.t1	PUR5 IMP dehydrogenase IMD2
Rnr3	YIL066C	SPAC1F7.05	g790.t1	DIN1 RIR3 ribonucleotide-diphosphate reductase subunit RNR3
Ynk1	YKL067W	SPAC806.07	g6481.t1	nucleoside diphosphate kinase NDK1
Adk1	YDR226W	SPAC4G9.03	g6444.t1	AKY1 AKY2 adenylate kinase ADK1
Ade8	YDR408C	SPCC569.08c	g2779.t1	phosphoribosylglycinamide formyltransferase
Guk1	YDR454C	SPBC1198.05	g1545.t1	guanylate kinase PUR5
Ade5	YGL234W	SPBC405.01	g7745.t1	bifunctional aminoimidazole ribotide synthase/glycinamide ribotide synthase
Ade6	YGR061C	SPAC6F12.10c	g6372.t1	phosphoribosylformylglycinamidine synthase
Rnr4	YGR180C		g3734.t1	PSO3 ribonucleotide-diphosphate reductase subunit RNR4 CRT3
Rnr2	YJL026W	SPBC25D12.04	g3734.t1	CRT6 ribonucleotide-diphosphate reductase subunit RNR2
Ade16	YLR028C	SPCPB16A4.03c	g2167.t1	bifunctional phosphoribosylaminoimidazolecarboxamide formyltransferase/IMP cyclohydrolase ADE16
Ade13	YLR359W	SPBC14F5.09c	g3405.t1	BRA1 BRA8 adenylosuccinase ADE13
Imd3	YLR432W	SPBC2F12.14c	g7605.t1	IMP dehydrogenase IMD3
Imd4	YML056C	SPBC2F12.14c	g7605.t1	IMP dehydrogenase IMD4
Ade17	YMR120C	SPCPB16A4.03c	g2167.t1	bifunctional phosphoribosylaminoimidazolecarboxamide formyltransferase/IMP cyclohydrolase ADE17
Gua1	YMR217W	SPAP7G5.02c	g7552.t1	GMP synthase (glutamine-hydrolyzing)
Ade4	YMR300C	SPAC4D7.08c	g2243.t1	amidophosphoribosyltransferase
Ade12	YNL220W	SPAC144.03	g7797.t1	adenylosuccinate synthase BRA9
Ade2	YOR128C	SPCC1322.13	g3636.t1	phosphoribosylaminoimidazole carboxylase ADE2
Salvage pathways of purines and their nucleosides
Gud1	YDL238C	SPCC1672.03c	g3886.t1	guanine deaminase
Hpt1	YDR399W	PAC23C11.13c	g3660.t1	hypoxanthine phosphoribosyltransferase HGPRTase HPRT BRA6
Ado1	YJR105W	SPCC338.14	g4903.t1	adenosine kinase
Xpt1	YJR133W	SPAC23C11.13c	g3660.t1	xanthine phosphoribosyltransferase
Pnp1	YLR209C	SPAC1805.16c	g6566.t1	purine-nucleoside phosphorylase
Apt1	YML022W	SPAC23A1.03	g7695.t1	adenine phosphoribosyltransferase APT1
Amd1	YML035C	SPBC106.04	g758.t1	AMD3 AMP deaminase
Aah1	YNL141W	SPBC1198.02	g5153.t1	adenine deaminase
Isn1	YOR155C	SPBC30D10.03c	g3652.t1	IMP 5'-nucleotidase
Reference
1. Ma L, et al. 2016. Genome analysis of three Pneumocystis species reveals adaptation mechanisms to life exclusively in mammalian hosts. Nat Commun 7:10740.

## Sheet: Table S8
Table S8. Genes involved in lipid metabolism.
Gene ID 1	S. cerevisiae	S. pombe	P. fructicola	Function
Fatty acid biosynthesis
In cytosol
Acc1	YNR016C	SPAC56E4.04c	g3475.t1	acetyl-CoA carboxylase ACC1 MTR7 ABP2 FAS3 [EC:6.4.1.2 6.3.4.14]
Fas1	YKL182W	SPAC926.09c	g4441.t1	tetrafunctional fatty acid synthase subunit FAS1
Fas2	YPL231W	SPAC4A8.11c	g4440.t1	trifunctional fatty acid synthase subunit FAS2
In mitochondrion
Hfa1	YMR207C	SPAC56E4.04c	g3475.t1	acetyl-CoA carboxylase HFA1 [EC:6.4.1.2 6.3.4.14]
Etr1/Mrf1	YBR026C	SPAC26F1.04c	g3796.t1	mitochondrial trans-2-enoyl-CoA reductase [EC:1.3.1.38]
Htd2/Rmd12	YHR067W	SPBC1105.15c	g6722.t1	3-hydroxyacylthioester dehydratase
Acp1	YKL192C	SPAC4H3.09	g7839.t1	acyl-carrier protein
Oar1	YKL055C	SPAC3G9.02	g956.t1	3-oxoacyl-[acyl-carrier-protein] reductase (NADPH)
Cem1	YER061C	SPBC887.13c	g2202.t1	fatty acid synthase CEM1
Ppt2	YPL148C			phosphopantetheine protein transferase
Mct1	YOR221C	SPAC11G7.05c		[acyl-carrier-protein] S-malonyltransferase
In endoplasmic reticulum
Elo1	YJL196C	SPAC1639.01c	g6095.t1	Elongase I, medium-chain acyl elongase
Elo2/Fen1	YCR034W	SPAC1B2.03c	g6095.t1	fatty acid elongase ELO2 VBM2 GNS1 FEN1
Elo3/Sur4	YLR372W	SPAC1B2.03c	g6095.t1	fatty acid elongase ELO3 APA1 SRE1 SUR4 VBM1
Ole1	YGL055W	SPCC1281.06c	g3082.t1	stearoyl-CoA 9-desaturase MDM2
Tsc13	YDL015C	SPBC646.07c	g235.t1	trans-2-enoyl-CoA reductase (NADPH) TSC13
Ifa38	YBR159W	YBR159W	g2466.t1	ketoreductase
Phs1	YJL097W	SPBC19C2.15c	g3969.t1	enoyl-CoA hydratase PHS1
Fatty acids uptake and oxidation
Transport factors
Ant1	YPR128C		g285.t1	Peroxisomal adenine nucleotide transporter
Pxa1/Pat2	YPL147W		g1046.t1	Peroxisomal ABC transporter LPI1 PAL1 PAT2 SSH2
Pxa2/Pat1	YKL188C		g620.t1	Peroxisomal ABC transporter
Crc1	YOR100c	SPBC29A3.11c	g6699.t1	carnitine/acylcarnitine carrier
Sfc1/Acr1	YJR095w		g2270.t1	succinate/fumarate antiporter
Agp2	YBR132c		g184.t1	carnitine carrier
Fat3	YKL187C			Fatty acid transporter 3
Peroxisomal protein import factors
Pex3/Pas3	YDR329c	SPAC29A4.14c	g8061.t1	peroxisomal protein targeting
Pex5/Pas10	YDR244w	SPBC725.07	g591.t1	PTS1 peroxisomal targeting signal receptor
Pex7/Pas7/Peb1	YDR142c	SPAC17D4.01	g3641.t1	PTS2 peroxisomal targeting signal receptor
Pex11/Pmp24/27	YOL147C	SPBC582.09	g5524.t1	peroxisome proliferation and free fatty acid transport
Pex14	YGL153w	SPBC13G1.03c	g3874.t1	peroxisomal targeting
Pex17/Pas9	YNL214w			peroxisomal targeting
Pex19/Pas12	YDL065c	SPAC17C9.14	g1710.t1	peroxisomal targeting
Enzymes involved in fatty acid activation and import
Acb1	YGR037c	SPBC1539.06	g3035.t1	acyl-CoA binding protein
Fat1	YBR041W		g1232.t1	very long-chain fatty acyl-CoA ligase
Faa1	YOR317W	SPBP4H10.11c	g1878.t1	long-chain fatty acid-CoA ligase FAA1
Faa2/Fam1	YER015W		g6393.t1	medium-chain fatty acid-CoA ligase
Faa3	YIL009W	SPBP4H10.11c	g1878.t1	long-chain fatty acid-CoA ligase FAA3
Faa4	YMR246W	SPBP4H10.11c	g1878.t1	long-chain fatty acid-CoA ligase FAA4
Ypk1	YKL126W	SPCC24B10.07	g6171.t1	Serine/threonine protein kinase
Enzymes involved in beta-oxidation
Fox1/Pox1	YGL205W		g5727.t1	acyl-CoA oxidase
Fox2	YKR009C	SPAC4H3.08	g2642.t1	bifunctional hydroxyacyl-CoA dehydrogenase/enoyl-CoA hydratase FOX2 POX2
Fox3/Pot1	YIL160C		g7001.t1	acetyl-CoA C-acyltransferase FOX3 POX3
Dci1	YOR180C		g5633.t1	putative dodecenoyl-CoA isomerase DCI1
Eci1	YLR284C		g5633.t1	dodecenoyl-CoA isomerase
Sps19/Spx19	YNL202w	SPAC922.06	g2865.t1	2,4-dienoyl-CoA reductase
Tes1/Pte1	YJR019C		g4502.t1	acyl-coenzyme A thioesterase 1/2/4 [EC:3.1.2.2]
Ergosterol and cholesterol biosynthesis
Erg10	YPL028W	SPBC215.09C	g5082.t1	Acetoacetyl-CoA thiolase
Erg13	YML126C	SPAC4F8.14C	g3898.t1	Hydroxymethylglutaryl-coenzyme A synthase
Hmg1/2	YML075C,YLR450W	SPCC162.09C	g7722.t1	Hydroxymethylglutaryl-coenzyme A reductase
Erg12	YMR208W	SPAC13G6.11C	g1799.t1	Mevalonate kinase
Erg8	YMR220W	SPAC343.01C	g7055.t1	Phosphomevalonate kinase
Mvd1	YNR043W	SPAC24C9.03	g1325.t1	Diphosphomevalonate decarboxylase
Idi1	YPL117C	SPBC106.15	g7574.t1	Isopentenyl diphosphate isomerase
Erg20	YJL167W	SPAC6F12.13C, SPBC36.06C	g6075.t1	Farnesyl pyrophosphate synthetase
Erg9	YHR190W	SPBC646.05C	g253.t1	Squalene synthetase
Erg1	YGR175C	SPBC713.12	g2282.t1	Squalene epoxidase
Erg7	YHR072W	SPAC4G9.21C	g6317.t1	Oxidosqualene:lanosterol cyclase/lanosterol synthase
Erg11	YHR007C	SPAC13A11.02C	g51.t1	Cytochrome P450 lanosterol 14a-demethylase
Erg24	YNL280C	SPBC16G5.18	g4382.t1	Sterol C-14 reductase
Erg25	YGR060W	SPAC630.08C	g4108.t1	C-4 methyl sterol oxidase
Erg26	YGL001C	SPBC3F6.02c	g1528.t1	C-3 sterol dehydrogenase
Erg27	YLR100W	SPBC1709.07	g7497.t1	3-keto-steroid reductase
Erg6	YML008C	SPBC16E9.05	g3550.t1	C-24 sterol methyltransferase
Erg2	YMR202W	SPAC20G8.07C	g3664.t1	C-8 sterol isomerase
Erg3	YLR056W	SPAC1687.16C	g6644.t1	C-5 sterol desaturase
Erg5	YMR015C	SPAC19A8.04	g2878.t1	Cytochrome P450 involved in C-22 denaturation/sterol C22 desaturase
Erg4	YGL012W	SPAC20G4.07C	g6793.t1	C-24 reductase
Dhcr7				7-dehydrocholesterol reductase
Aus1	YOR011W	SPAPB24D3.09c	g701.t1	sterol transporter
Pdr5	YOR153W	SPCC18B5.01c	g277.t1	sterol transporter
Pdr11	YIL013C		g701.t1	sterol transporter
Pdr18	YNR070W		g277.t1	sterol transporter
Pdr10	YOR328W		g277.t1	sterol transporter
Pdr15	YDR406W		g277.t1	sterol transporter
Snq2	YDR011W		g277.t1	sterol transporter
Pdr12	YPL058C		g277.t1	sterol transporter
Phospholipid metabolism
Phosphatidic acid (PA) synthesis
Sct1/Gat2	YBL011W	SPBC1718.04	g7633.t1	glycerol-3-phosphate O-acyltransferase/dihydroxyacetone phosphate acyltransferase [EC:2.3.1.15 2.3.1.42]
Gpt2/Gat1	YKR067W	SPBC1718.04	g7633.t1	Glycerol-3-Phosphate acylTransferase
Ayr1/Gbg1	YIL124W	SPAC23D3.11	g1197.t1	1-acylglycerone phosphate reductase [EC:1.1.1.101]
Slc1	YDL052C	SPAC1851.02	g3521.t1	lysophosphatidate acyltransferase [EC:2.3.1.51]
Ale1/lca1/Slc4	YOR175C	SPBC16A3.10	g6851.t1	lysophospholipid acyltransferase LCA1 SLC4 LPT1
Loa1	YPR139C	SPAC1783.02c	g1842.t1	lysophosphatidic acid acyltransferase LOA1 VPS66
Glycerol metabolism
Gpd1	YDL022W	SPAC23D3.04c	g1736.t1	NAD-dependent glycerol-3-phosphate dehydrogenase
Gpd2	YOL059W	SPBC215.05	g1736.t1	NAD-dependent glycerol 3-phosphate dehydrogenase
Gpp1/Rhr2	YIL053W		g5990.t1	glycerol-1-phosphatase
Gpp2/Hor2	YER062C		g5990.t1	glycerol-1-phosphatase
Gut1	YHL032C		g2862.t1	glycerol kinase [EC:2.7.1.30]
Gut2	YIL155C	SPCC1223.03c	g380.t1	glycerol-3-phosphate dehydrogenase [EC:1.1.5.3]
Tpi1	YDR050C	SPCC24B10.21	g4388.t1	triosephosphate isomerase
Gld1		SPAC13F5.03c		mitochondrial glycerol dehydrogenase Gld1
Dak1	YML070W	SPAC22A12.11	g3672.t1	dihydroxyacetone kinase [EC:2.7.1.29]
Dak2	YFL053W	SPAC977.16c	g3672.t1	dihydroxyactetone kinase [EC 2.7.1.29]
Yju3	YKL094W	SPCC5E4.05c	g7639.t1	Monoglyceride lipase (MGL)
Glycerolipids (triacylglycerol or TG and monoacylglycerol or MG) synthesis
Tda10	YGR205W	SPAC630.09c		D-glycerate 3-kinase [EC:2.7.1.31]
Ald5	YER073W	SPAC9E9.09c	g8039.t1	aldehyde dehydrogenase (NAD+) [EC:1.2.1.3]
Adh7	YCR105W		g6665.t1	alcohol dehydrogenase (NADP+) [EC:1.1.1.2]
Gcy1	YOR120W	SPBC8E4.04	g696.t1	glycerol 2-dehydrogenase (NADP+) [EC:1.1.1.156]
Dak2	YFL053W	SPAC22A12.11/SPAC977.16c	g3672.t1	dihydroxyacetone kinase [EC:2.7.1.29]
Gpp1/Rhr2	YIL053W		g5990.t1	glycerol-1-phosphatase RHR2 (EC:3.1.3.21)
Gpp2/Hor2	YER062C		g5990.t1	glycerol 3-phosphatase 2 [EC:3.1.3.21]
Pah1/Smp2	YMR165C	SPAC1952.13	g1045.t1	phosphatidate phosphatase PAH1 SMP2 [EC:3.1.3.4]
Dpp1/Zrg1	YDR284C	SPBC409.18	g5370.t1	diacylglycerol diphosphate phosphatase/phosphatidate phosphatase [EC:3.1.3.81 3.1.3.4]
Lpp1	YDR503C		g5785.t1	Lipid phosphate phosphatase
App1	YNL094W	SPBC29B5.04c	g532.t1	phosphatidate phosphatase APP1
Dgk1/Hsd1	YOR311C	SPBC3D6.05	g1060.t1	diacylglycerol kinase (CTP dependent) [EC:2.7.1.174]
Lro1	YNR008W	SPBC776.14	g3743.t1	phospholipid:diacylglycerol acyltransferase [EC:2.3.1.158]
Dga1	YOR245C	SPCC1235.15	g207.t1	2-acylglycerol O-acyltransferase 2 [EC:2.3.1.22]
Are1/Sat2	YCR048W	SPCP1E11.05c	g7086.t1	Acyl-CoA:sterol acyltransferase SAT2
Are2/Sat1	YNR019W	SPAC13G7.05	g7086.t1	Acyl-CoA:sterol acyltransferase SAT1
Cardiolipin (CL) synthesis
Cds1/Cdg1	YBR029C	SPBC13A2.03	g2638.t1	phosphatidate cytidylyltransferase [EC:2.7.7.41]
Tam41/Mmp37	YGR046W	SPBC1A4.06c	g1294.t1	Mitochondrial phosphatidate cytidylyltransferase (CDP-DAG synthase)
Pgs1/Pel1	YCL004W	SPBP18G5.02	g6787.t1	CDP-diacylglycerol--glycerol-3-phosphate 3-phosphatidyltransferase
Gep4	YHR100C	SPCC645.02	g3599.t1	Mitochondrial phosphatidylglycerophosphatase GEP4 [EC:3.1.3.27]
Crd1	YDL142C	SPAC22A12.08c	g6802.t1	cardiolipin synthase CLS1
Cld1	YGR110W	SPAC6G10.03c	g2396.t1	cardiolipin-specific phospholipase [EC:3.1.1.-]
Taz1	YPR140W		g2372.t1	monolysocardiolipin acyltransferase [EC:2.3.1.-]
Phosphatidylinositol (PI) synthesis
Pis1	YPR113W	SPAC1D4.08	g5293.t1	CDP-diacylglycerol--inositol 3-phosphatidyltransferase [EC:2.7.8.11]
Inm1	YHR046C		g3913.t1	Inositol monophosphatase
Inm2	YDR287W		g3913.t1	Inositol monophosphatase
Ino1	YJL153C		g5674.t1	inositol-3-phosphate synthase INO1 APR1
Itr1	YDR497C	SPAC20G8.03/ SPAC4F8.15	g5341.t1	myo-inositol transporter ITR1
Itr2	YOL103W	SPAC20G8.03/ SPAC4F8.15	g107.t1	myo-inositol transporter ITR2 HRB612
Phosphatidylcholine (PC) synthesis
Cho1	YER026C	SPCC1442.12	g2233.t1	CDP-diacylglycerol-serine O-phosphatidyltransferase PSS1
Psd1	YNL169C	SPBC16E9.18	g4559.t1	phosphatidylserine decarboxylase 1
Psd2	YGR170W	SPAC31G5.15	g4195.t1	phosphatidylserine decarboxylase 2
Cho2	YGR157W	SPBC26H8.03	g7381.t1	PEM1 phosphatidylethanolamine N-methyltransferase
Opi3	YJR073C	SPBC337.16	g5977.t1	bifunctional phosphatidyl-N-methylethanolamine N-methyltransferase/phosphatidyl-N-dimethylethanolamine N-methyltransferase
Ept1	YHR123W	SPAC22A12.10	g7374.t1	bifunctional diacylglycerol cholinephosphotransferase/ethanolaminephosphotransferase
Ect1	YGR007W	SPAC15E1.05c	g913.t1	ethanolamine-phosphate cytidylyltransferase MUQ1
Eki1	YDR147W	SPAC13G7.12c	g4949.t1	bifunctional choline kinase/ethanolamine kinase EKI1
Hnm1	YGL077C	SPCC794.03	g6651.t1	Plasma membrane transporter for choline, ethanolamine, and carnitine CTR1
Cpt1	YNL130C	SPAC22A12.10	g7374.t1	diacylglycerol cholinephosphotransferase
Pct1	YGR202C	SPCC1827.02c	g913.t1	choline-phosphate cytidylyltransferase BSR2 CCT1
Cki1	YLR133W	PAC13G7.12c	g4949.t1	bifunctional choline kinase/ethanolamine kinase CKI1
Gde1	YPL110C	SPAPB1E7.05	g6488.t1	glycerophosphodiester phosphodiesterase [EC:3.1.4.46]
Gpd1/Dar1	YDL022W	SPAC23D3.04c, SPBC215.05	g1736.t1	glycerol-3-phosphate dehydrogenase (NAD+) HOR1, OSG1, OSR5 [EC:1.1.1.8]
Glycerol and phospholipid transport
Sec14	YMR079W	SPAC3H8.10	g2929.t1	Phosphatidylinositol/phosphatidylcholine transfer protein
Sfh1	YKL091C	SPAC3H8.10	g2929.t1	Putative phosphatidylinositol/phosphatidylcholine transfer protein, localizes to the nucleus
Sfh2/Csr1	YLR380W	SPBC365.01	g2366.t1	Phosphatidylinositol transfer protein
Sfh3/Pdr16	YNL231C	SPCC23B6.04c	g3597.t1	Phosphatidylinositol transfer protein
Sfh4/Pdr17	YNL264C	SPCC23B6.04c	g3597.t1	Phosphatidylinositol transfer protein
Sfh5	YJL145W		g2929.t1	Non-classical phosphatidylinositol transfer protein
Ybt1	YLL048C	SPBC359.05	g6601.t1	Bile acid transporter, BAT1 (in vacuoles)
Npc2	YDL046W	SPAPB8E5.04c	g1836.t1	phosphatidylinositol/phosphatidylglycerol transfer protein
Git1	YCR098C	SPBC1271.09	g2581.t1	mediates uptake of glycerophosphoinositol and glycerophosphocholine as sources of the nutrients inositol and phosphate
Drs2	YAL026C	SPBC887.12	g3173.t1	Trans-golgi network aminophospholipid translocase P4-type ATPase (flippase)
Neo1	YIL048W	SPAC6C3.06c	g5581.t1	Putative aminophospholipid translocase P4-type ATPase (flippase)
Dnf1	YER166W	SPAC4F10.16c	g1828.t1	aminophospholipid-translocating P4-type ATPase
Dnf2	YDR093W	SPAC24B11.12c	g1828.t1	aminophospholipid-translocating P4-type ATPase
Dnf3	YMR162C	SPAC821.13c	g4207.t1	aminophospholipid-translocating P4-type ATPase
Stl1	YDR536W	SPCC548.06c	g8044.t1	Glycerol proton symporter of the plasma membrane
Gup1	YGL084C	SPAC24H6.01c	g1831.t1	Plasma membrane protein involved in remodeling GPI anchors; involved in glycerol transport
Gup2	YPL189W		g1831.t1	Probable membrane protein; possible role in proton symport of glycerol
Fps1	YLL043W	SPAC977.17	g2579.t1	Aquaglyceroporin, plasma membrane channel
Sphingolipid synthesis
Lcb1	YMR296C	SPBC18E5.02c	g1989.t1	serine C-palmitoyltransferase LCB1 TSC2 END8
Lcb2	YDR062W	SPAC21E11.08	g4390.t1	serine C-palmitoyltransferase LCB2 TSC1 SCS1
Tsc10	YBR265W	SPCC1450.15	g1105.t1	3-ketosphinganine reductase
Lac1	YKL008C	SPAC1A6.09c	g3232.t1	sphingosine N-acyltransferase LAC1 DGT1
Lag1	YHL003C	SPBC3E7.15c	g3232.t1	sphingosine N-acyltransferase LAG1
Lip1	YMR298W			sphingosine N-acyltransferase subunit LIP1
Sur2	YDR297W	SPBC887.15c	g5102.t1	sphingosine hydroxylase SYR2
Scs7	YMR272C	SPAC19G12.08	g3962.t1	fatty acid alpha-hydroxylase FAH1
Aur1	YKL004W	SPAC3H8.06		inositol phosphorylceramide synthase
Kei1	YDR367W	SPAC26H5.13c		Component of inositol phosphorylceramide (IPC) synthase
Csg1/Sur1	YPL057C	SPCC4F11.04c	g108.t1	mannosylinositol phosphorylceramide synthase catalytic subunit SUR1, LPE15, CSG1 or BCL21
Csg2	YBR036C		g4755.t1	mannosylinositol phosphorylceramide synthase regulatory subunit CLS2
Csh1	YBR161W	SPCC4F11.04c	g108.t1	Mannosylinositol phosphorylceramide (MIPC) synthase
Ipt1	YDR072C			inositolphosphotransferase MIC2 SYR4 or KTI6
Ncr1	YPL006W	SPBC3B9.15c	g5946.t1	Vacuolar sphingolipid transporter
Ethanolamine-1-P synthesis
Lcb3	YJL134W	SPAC823.11	g7209.t1	sphinganine kinase LCB3 LBP1 YSR2
Lcb4	YOR171C	SPAC4A8.07c	g5536.t1	sphinganine kinase LCB4
Lcb5	YLR260W	SPAC4A8.07c	g5536.t1	sphinganine kinase LCB5
Ysr3	YKR053C	SPAC823.11	g7209.t1	sphinganine kinase YSR3 LBP2
Dpl1	YDR294C		g749.t1	sphinganine-1-phosphate aldolase DPL1 BST1
Ether lipid metabolism
Tgl4/Stc1	YKR089C	SPAC1A6.05c	g1226.t1	TAG lipase / steryl ester hydrolase / phospholipase A2 / LPA acyltransferase [EC:3.1.1.3 3.1.1.13 3.1.1.4 2.3.1.51]
Pac1	YOR269W		g503.t1	platelet-activating factor acetylhydrolase IB subunit alpha
Slc4/Ale1/lca1/lpt1	YOR175C	SPBC16A3.10	g6851.t1	lysophospholipid acyltransferase [EC:2.3.1.51 2.3.1.23 2.3.1.-]
Ayr1/Gbg1	YIL124W	SPAC23D3.11	g1197.t1	1-acylglycerone phosphate reductase [EC:1.1.1.101]
Cpt1	YNL130C	SPAC22A12.10	g7374.t1	diacylglycerol cholinephosphotransferase [EC:2.7.8.2]
Ept1	YHR123W	SPAC22A12.10	g7374.t1	ethanolaminephosphotransferase [EC:2.7.8.1]
Lipid degradation
Nte1	YML059C	SPCC4B3.04c	g3850.t1	lysophospholipid hydrolase [EC:3.1.1.5]
Pgc1	YPL206C	SPAC4D7.02c	g4752.t1	phosphatidylglycerol phospholipase C [EC:3.1.4.-]
Spo14	YKR031C	SPAC2F7.16c	g3003.t1	phospholipase D PLD1
Plc1	YPL268W	SPAC22F8.11	g4877.t1	phosphatidylinositol phospholipase C
Isc1	YER019W	SPBC32F12.01c	g7835.t1	inositol phosphosphingolipid phospholipase
Gde1	YPL110C	SPAPB1E7.05	g6488.t1	Glycerophosphocholine (GroPCho) phosphodiesterase; hydrolyzes GroPCho to choline and glycerolphosphate
Lpl1	YOR059C	SPAC4A8.10	g4867.t1	Phospholipase
Rog1	YGL144C	SPAC4A8.10	g4456.t1	Lipase with specificity for monoacylglycerol
Bst1	YFL025C	SPAC824.02	g3199.t1	GPI inositol-deacylase
Ypc1	YBR183W		g6154.t1	phytoceramidase
Tgl1	YKL140W	SPCC1672.09	g3975.t1	Steryl ester hydrolase YKL5
Tgl2	YDR058C		g966.t1	Triacylglycerol lipase that is localized to the mitochondria
Tgl3	YMR313C	SPCC1450.16c	g5415.t1	Bifunctional triacylglycerol lipase and LPE acyltransferase
Tgl4	YKR089C	SPAC1A6.05c	g1226.t1	Multifunctional lipase/hydrolase/phospholipase STC1
Tgl5	YOR081C	SPAC1A6.05c	g1226.t1	Bifunctional triacylglycerol lipase and LPA acyltransferase STC2
Yeh1	YLL012W		g479.t1	Steryl ester hydrolase
Yeh2	YLR020C		g479.t1	Steryl ester hydrolase
Atg15/Aut5/Cvt17	YCR068W	SPAC23C4.16c	g3769.t1	lipase ATG15, AUT5, CVT17 [EC:3.1.1.3]
Yju3	YKL094W	SPCC5E4.05c	g7639.t1	Monoglyceride lipase (MGL)
Ppe1	YHR075C	SPBP4H10.17c	g4634.t1	carboxyl methyl esterase
Reference
1. Ma L, et al. 2016. Genome analysis of three Pneumocystis species reveals adaptation mechanisms to life exclusively in mammalian hosts. Nat Commun 7:10740.

## Sheet: Table S9
Table S9. Genes involved in cofactor metabolism.
Gene ID 1	S. cerevisiae	S. pombe	P. fructicola	Function
Vitamin B1 (thiamine) metabolism
Thi5/11/12/ 13	YFL058W, YJR156C, YNL332W, YDL244W	SPCC1223.02	g5284.t1	Protein involved in synthesis of the thiamine precursor
Thi20/21/22	YOL055C, YPL258C, YPR121W	SPBP8B7.18c	g4426.t1	hydroxymethylpyrimidine phosphate kinase
Thi4	YGR144W	SPBC26H8.01	g5063.t1	Thiazole synthase
Thi6	YPL214C	SPAC23H4.10c	g2968.t1	Thiamine-phosphate diphosphorylase and hydroxyethylthiazole kinase
Thi80	YOR143C	SPAC6F12.05c	g2983.t1	Thiamine pyrophosphokinase
Thi9		SPAC9.10, SPCC794.03		thiamine transmembrane transporter
Vitamin B6 (pyridoxal 5'-phosphate) salvage pathway
Bud16	YEL029C		g4608.t1	putative pyridoxal kinase BUD16
Pdx3	YBR035C		g1436.t1	pyridoxamine-phosphate oxidase PDX3
Tpn1	YGL186C		g7682.t1	Plasma membrane pyridoxine (vitamin B6) transporter
Vitamin H (biotin) metabolism
Bio2	YGR286C		g4783.t1	biotin synthase
Bio3	YNR058W		g4897.t1	adenosylmethionine-8-amino-7-oxononanoate transaminase
Bio4	YNR057C		g2039.t1	dethiobiotin synthase
Vht1	YGR065C	SPAC1B3.16c, SPAC1B3.15c	g2390.t1	High affinity vitamin H transporter 1 (H+:biotin symporter)
Reference
1. Ma L, et al. 2016. Genome analysis of three Pneumocystis species reveals adaptation mechanisms to life exclusively in mammalian hosts. Nat Commun 7:10740.

## Sheet: Table S10
Table S10. Strain number and download source of selected species for phylogenomics.
Species	Strains	Download source
Pseudocercospora fijiensis	CIRAD86	NCBI
Pyrenophora tritici-repentis	Pt-1C-BFP	NCBI
Botryosphaeria kuwatsukai	PG2	NCBI
Botryosphaeria dothidea	PG45	NCBI
Exserohilum turcica	Et28A	NCBI
Rhytidhysteron rufulum	CBS306.38	NCBI
Zymoseptoria tritici	IPO323	NCBI
Hysterium pulicare	CBS 123377	JGI
Bipolaris sorokiniana	ND90Pr	NCBI
Passalora fulva	CBS 131901	NCBI
Sphaerulina populicola	P02.02b	NCBI
Bipolaris maydis	ATCC 48331	NCBI
Alternaria brassicicola	ATCC 96836	NCBI
Dothistroma septosporum	NZE10	NCBI
Ramichloridium luteum	CPC 18961	NCBI
Baudoinia compniacensis	UAMH 10762	NCBI
Ustilago maydis	521	NCBI
Peltaster fructicola	LNHT1506	NCBI

[truncated: 1 more sheets: Table S11]
